# Supplementary material for: Ryanodine receptors are part of the myospryn complex in cardiac muscle
Source: Sci Rep. 2017 Jul 24;7:6312. doi: 10.1038/s41598-017-06395-6 (PMC5524797; doi:10.1038/s41598-017-06395-6)
Supplement: Supplementary file 2 — Supplementary Dataset 1 [file 41598_2017_6395_MOESM2_ESM.xls]

## Sheet: Sheet1
Peptide sequence data for minispryn (fibronectin type III and SPRY domain-containing protein 2 [Mus musculus]) immunoaffinity purification from mouse heart. Related to Figure 5.
Accession	Coverage	# Peptides	# AAs	MW [kDa]	Score	Description
gi124430578	24.16	120	4966	564.458	1496.39	ryanodine receptor 2, cardiac [Mus musculus]
	Confidence Icon	Protein Accessions	# Proteins	# Protein Groups	Modifications	IonScore	Exp Value	Δ Score	Rank	Identity High	Homology Threshold	Charge	m/z [Da]	MH+ [Da]	ΔM [ppm]	RT [min]	First Scan	Last Scan	MS Order	Ions Matched
	High	gi124430578	6	1	M5(Oxidation)	90.01	3.39068e-07	0.822222	1	45	34	2	681.852	1362.7	1.87434	17.9629	2600	2600	MS2	9/124
	High	gi124430578	2	1		89.87	2.36268e-07	0.822222	1	43	34	2	806.956	1612.9	1.29263	21.6023	3440	3440	MS2	11/156
	High	gi124430578	4	1	C5(Carbamidomethyl), C10(Carbamidomethyl), M12(Oxidation)	85.72	1.89484e-06	0.872093	1	48	29	2	915.932	1830.86	1.47754	19.1414	2895	2895	MS2	25/152
	High	gi124430578	4	1	N5(Deamidated), M11(Oxidation)	70.7	4.31527e-05	1	1	47	24	2	788.882	1576.76	2.13261	21.0153	3303	3303	MS2	21/164
	High	gi124430578	4	1	M12(Oxidation)	70.31	5.54382e-05	0.828571	1	47	29	2	905.399	1809.79	2.25022	20.4335	3183	3183	MS2	10/152
	High	gi124430578	2	1	N7(Deamidated)	68.65	4.05554e-05	0.0869565	1	44	31	2	807.447	1613.89	0.152816	21.7941	3472	3472	MS2	12/156
	High	gi124430578	2	1	C9(Carbamidomethyl)	68.47	7.40891e-05	0.75	1	47	34	2	829.38	1657.75	0.225641	24.9611	3990	3990	MS2	11/136
	High	gi124430578	3	1		67.23	1.38236e-05	0.820896	1	38	29	2	633.87	1266.73	1.71326	22.5974	3632	3632	MS2	10/88
	High	gi124430578	4	1	M11(Oxidation)	66.23	0.000114887	0.833333	1	46	28	2	788.389	1575.77	1.13145	20.2775	3149	3149	MS2	11/164
	High	gi124430578	4	1	M2(Oxidation), M3(Oxidation), M11(Oxidation)	64.85	0.00026765	0.8	1	49	30	2	987.948	1974.89	1.21774	19.8423	3060	3060	MS2	23/168
	High	gi124430578	3	1		64.06	0.000174217	0.75	1	46	32	2	741.368	1481.73	1.19329	24.1943	3887	3887	MS2	9/144
	High	gi124430578	2	1	N10(Deamidated)	63.26	0.000140297		2	44	31	2	807.447	1613.89	0.152816	21.7941	3472	3472	MS2	11/156
	High	gi124430578	5	1	M6(Oxidation)	62.72	0.000198992	1	1	45	26	2	735.37	1469.73	1.91713	22.1408	3536	3536	MS2	7/132
	High	gi124430578	2	1	M6(Oxidation)	61.52	0.000287973	1	1	46	26	2	755.342	1509.68	1.64991	15.8476	2124	2124	MS2	17/112
	High	gi124430578	4	1	M3(Oxidation), C7(Carbamidomethyl)	59.54	0.000552253	1	1	46	26	2	763.867	1526.73	2.11799	20.6036	3223	3223	MS2	7/96
	High	gi124430578	3	1		59.19	0.000430559	0.627119	1	45		2	668.326	1335.65	1.72638	21.975	3501	3501	MS2	9/116
	High	gi124430578	3	1	M2(Oxidation)	59.13	0.000461474	0.813559	1	45	27	2	795.923	1590.84	-1.43178	25.7569	4083	4083	MS2	9/104
	High	gi124430578	4	1	M5(Oxidation), M10(Oxidation)	59.12	0.000974366	0.389831	1	49		2	957.957	1914.91	0.856668	22.3927	3594	3594	MS2	9/188
	High	gi124430578	2	1	M5(Oxidation)	58.15	0.000544378	0.741379	1	45	31	2	711.371	1421.73	2.30419	22.2321	3558	3558	MS2	18/128
	High	gi124430578	3	1	Q6(Deamidated)	57.92	0.00021358	0.448276	1	41	23	2	615.86	1230.71	2.45433	22.3577	3584	3584	MS2	8/100
	High	gi124430578	2	1		57.16	0.000393176	0.701754	1	43	33	2	641.347	1281.69	1.677	22.8405	3677	3677	MS2	8/112
	High	gi124430578	3	1	M3(Oxidation)	56.36	0.000515706	1	1	43	24	2	720.893	1440.78	1.9797	23.0081	3701	3701	MS2	10/132
	High	gi124430578	7	1		55.15	0.00087554	0.6	1	44		2	523.276	1045.55	2.43915	13.4459	1478	1478	MS2	7/72
	High	gi124430578	4	1		52.68	0.00214051	0.735849	1	45	29	2	711.856	1422.7	1.77946	20.2492	3141	3141	MS2	8/132
	High	gi124430578	2	1	M9(Oxidation)	52.64	0.00401462	1	1	48	25	3	627.296	1879.87	1.50849	14.4729	1743	1743	MS2	10/204
	High	gi124430578	4	1		51.54	0.00216785	0.769231	1	44	28	2	689.363	1377.72	1.61868	21.0554	3313	3313	MS2	8/112
	High	gi124430578	4	1	N7(Deamidated), M12(Oxidation)	51.27	0.00407486	0.235294	1	47	23	2	905.89	1810.77	1.09899	21.2782	3364	3364	MS2	8/152
	High	gi123210264;gi124430578	4	2		50.76	0.0025167	0.588235	1	44	36	2	680.871	1360.73	1.4117	20.1151	3118	3118	MS2	9/124
	High	gi124430578	4	1		50.13	0.00474579	0.8	1	46	26	2	772.879	1544.75	1.54099	18.6156	2773	2773	MS2	8/120
	High	gi124430578	3	1		49.61	0.00168962	0.7	1	41	31	2	483.239	965.471	2.8399	18.3818	2706	2706	MS2	8/64
	High	gi124430578	6	1	C2(Carbamidomethyl)	49.4	0.00356731	0.693878	1	44	31	2	643.31	1285.61	2.35451	19.5966	3011	3011	MS2	8/88
	High	gi124430578	3	1	M3(Oxidation)	48.3	0.00632171	0.75	1	46	28	2	672.829	1344.65	3.13543	14.3242	1697	1697	MS2	6/88
	High	gi124430578	4	1	C6(Carbamidomethyl)	46.53	0.00792832	0.680851	1	45	30	2	680.844	1360.68	0.574616	17.5362	2494	2494	MS2	9/96
	High	gi124430578	4	1	M4(Oxidation)	46.1	0.00767587	1	1	44	25	2	611.809	1222.61	1.58968	16.2768	2222	2222	MS2	7/100
	Medium	gi124430578	2	1	M19(Oxidation)	45.86	0.0219701	1	1	49	25	3	790.735	2370.19	1.75948	19.0643	2876	2876	MS2	15/216
	High	gi124430578	4	1		45.83	0.00552864	0.695652	1	43	29	2	539.289	1077.57	2.14484	19.987	3091	3091	MS2	8/108
	Medium	gi124430578	5	1		45.69	0.0109987	1	1	46	25	2	741.877	1482.75	1.52866	13.7635	1554	1554	MS2	20/104
	High	gi124430578	5	1		45.33	0.0108472	0.733333	1	45	27	4	410.469	1638.85	4.09466	12.7963	1326	1326	MS2	15/168
	Medium	gi124430578	4	1	S3(Phospho)	45.22	0.0288208	0.0444444	1	49	32	3	718.344	2153.02	1.52695	17.1717	2420	2420	MS2	20/216
	Medium	gi124430578	4	1	T5(Phospho)	42.88	0.0493975		2	49	32	3	718.344	2153.02	1.52695	17.1717	2420	2420	MS2	20/216
	Medium	gi124430578	3	1	N3(Deamidated)	42.78	0.0139031	0.744186	1	44	26	2	607.295	1213.58	1.35776	12.0319	1139	1139	MS2	6/112
	Medium	gi123210264;gi124430578	6	2		42.31	0.0168051	1	1	44	23	2	608.797	1216.59	1.0354	20.129	3120	3120	MS2	7/72
	Medium	gi124430578	4	1	C10(Carbamidomethyl)	41.91	0.0219597	0.642857	1	45	30	2	653.323	1305.64	2.14298	17.3759	2463	2463	MS2	6/88
	High	gi124430578	4	1		41.63	0.00992814	0.761905	1	41	25	2	747.921	1494.83	1.65281	24.6108	3933	3933	MS2	8/112
	Medium	gi124430578	4	1	M4(Oxidation)	41.4	0.0140468	0.560976	1	42	33	2	575.314	1149.62	2.34429	18.5035	2743	2743	MS2	6/100
	Medium	gi123210264;gi124430578	5	2	M1(Oxidation)	41.23	0.0181973	0.707317	1	43	27	2	545.791	1090.57	2.38031	19.2886	2931	2931	MS2	8/76
	Low	gi124430578	4	1		39.87	0.070566	1	1	48	22	2	894.425	1787.84	1.18564	12.8886	1347	1347	MS2	19/180
	Low	gi124430578	4	1	S6(Phospho)	39.69	0.102969		3	49	32	3	718.344	2153.02	1.52695	17.1717	2420	2420	MS2	10/216
	Medium	gi124430578	5	1		39.39	0.0158695	0.641026	1	41	29	2	506.771	1012.53	1.87252	14.867	1862	1862	MS2	6/64
	Medium	gi124430578	4	1		39.38	0.02597	0.692308	1	43	27	2	531.789	1062.57	1.85253	16.8896	2352	2352	MS2	6/72
	High	gi123210264;gi124430578	13	2		39.13	0.00868089	0.564103	1	38		2	635.387	1269.77	-0.338422	21.7388	3462	3462	MS2	8/80
	Medium	gi124430578	2	1	Q14(Deamidated)	39.04	0.0370722		3	44	31	2	807.447	1613.89	0.152816	21.7941	3472	3472	MS2	6/156
	Low	gi124430578	4	1	N8(Deamidated), M12(Oxidation)	38.85	0.0711399		2	47	23	2	905.89	1810.77	1.09899	21.2782	3364	3364	MS2	10/152
	Low	gi124430578	4	1	N6(Deamidated), M12(Oxidation)	38.11	0.0843554		3	47	23	2	905.89	1810.77	1.09899	21.2782	3364	3364	MS2	7/152
	Medium	gi124430578	4	1	M2(Oxidation)	38.07	0.0372109	1	1	43	22	2	501.782	1002.56	1.9074	18.7888	2811	2811	MS2	6/56
	Low	gi124430578	4	1		37.65	0.118587	0.631579	1	48	29	3	639.655	1916.95	1.90976	16.8944	2354	2354	MS2	8/196
	Medium	gi124430578	4	1	M5(Oxidation)	37.35	0.0411781	1	1	43	24	2	586.257	1171.51	1.82612	14.468	1741	1741	MS2	7/76
	Low	gi124430578	4	1		36.86	0.0707929	1	1	45	22	2	876.97	1752.93	2.46289	21.1488	3331	3331	MS2	10/180
	Low	gi124430578	3	1	M4(Oxidation), C10(Carbamidomethyl)	36.83	0.0837331	0.594595	1	46	30	2	694.334	1387.66	0.736369	18.3095	2687	2687	MS2	7/116
	Low	gi124430578	5	1		36.63	0.0898303	0.594595	1	46	29	3	494.921	1482.75	2.65158	13.6799	1538	1538	MS2	15/104
	Low	gi124430578	3	1		36.33	0.0801329	1	1	45	19	2	665.819	1330.63	1.87063	20.7248	3250	3250	MS2	8/112
	Medium	gi124430578	5	1		35.45	0.0548964	0.457143	1	42	33	2	626.345	1251.68	1.76841	14.6143	1786	1786	MS2	12/100
	Low	gi124430578	2	1	M6(Oxidation)	34.56	0.103654	0.314286	1	44		2	595.809	1190.61	1.18145	16.2512	2215	2215	MS2	7/88
	Medium	gi124430578	4	1	M5(Oxidation)	34.05	0.0456715	1	1	40	21	2	717.414	1433.82	1.76188	20.4896	3195	3195	MS2	8/140
	Low	gi124430578	5	1		33.95	0.137729	1	1	45	24	2	640.83	1280.65	1.97074	15.7907	2110	2110	MS2	7/108
	Medium	gi123210264;gi124430578	8	2	C5(Carbamidomethyl)	33.47	0.0450679	0.515152	1	40	31	2	411.719	822.431	1.86682	16.7132	2312	2312	MS2	5/48
	Low	gi124430578	4	1	M1(Oxidation)	33.4	0.1217	0.666667	1	44	26	2	628.322	1255.64	1.66316	15.6689	2081	2081	MS2	9/116
	Low	gi124430578	3	1		33.16	0.370265	0.484848	1	48	32	3	714.027	2140.07	1.74494	11.1259	938	938	MS2	13/196
	Low	gi124430578	3	1		33.11	0.0836817	1	1	42	20	2	446.205	891.402	2.69553	16.8735	2347	2347	MS2	5/48
	Low	gi124430578	3	1	M3(Oxidation)	32.57	0.346203	0.454545	1	47	32	3	591.294	1771.87	2.02544	14.8385	1852	1852	MS2	13/136
	Medium	gi124430578	5	1		32.4	0.0571124	0.65625	1	39	26	2	492.27	983.533	2.60648	22.3023	3574	3574	MS2	5/60
	Low	gi124430578	3	1	N10(Deamidated)	32.38	0.0764821		2	41	23	2	615.86	1230.71	2.45433	22.3577	3584	3584	MS2	5/100
	Medium	gi124430578	3	1		31.9	0.0332835	0.65625	1	37	25	2	489.294	977.58	1.99395	22.7568	3660	3660	MS2	6/80
	Low	gi124430578	5	1	M8(Oxidation)	31.86	0.20624	0.625	1	45	27	2	617.804	1234.6	1.77161	13.8171	1565	1565	MS2	13/104
	Low	gi123210264;gi124430578	16	2		31.57	0.128319	1	1	42	23	2	578.821	1156.63	1.71143	16.0803	2171	2171	MS2	14/88
	Low	gi124430578	5	1	C7(Carbamidomethyl)	31.26	0.374197	0.193548	1	46	39	3	546.28	1636.83	2.32264	19.6565	3023	3023	MS2	16/152
	Low	gi124430578	3	1		30.94	0.202069	0.677419	1	43	25	2	606.804	1212.6	2.6735	11.6773	1060	1060	MS2	5/112
	Low	gi124430578	5	1	M5(Oxidation)	30.79	0.207795	1	1	43	21	2	591.273	1181.54	2.52505	13.2949	1444	1444	MS2	9/80
	Low	gi124430578	4	1	M7(Oxidation)	30.4	0.348434	0.533333	1	45	28	3	476.891	1428.66	2.62274	13.2453	1430	1430	MS2	13/128
	Low	gi124430578	3	1	M3(Oxidation)	30.32	0.193457	1	1	43	19	3	532.965	1596.88	1.32865	21.3396	3378	3378	MS2	15/144
	Low	gi124430578	5	1		30.15	0.310199	0.533333	1	45	28	3	427.556	1280.65	2.50833	15.7721	2104	2104	MS2	11/108
	Low	gi124430578	3	1	N3(Deamidated)	29.08	0.319801	0.586207	1	44	26	3	405.2	1213.58	2.72975	12.0133	1135	1135	MS2	9/112
	Low	gi124430578	4	1	S9(Phospho)	28.3	1.4181		4	49	32	3	718.344	2153.02	1.52695	17.1717	2420	2420	MS2	9/216
	Low	gi123210264;gi124430578	8	2	M4(Oxidation)	28.23	0.233889	0.571429	1	41	26	2	482.237	963.466	2.04674	24.0948	3870	3870	MS2	10/48
	Low	gi124430578	3	1		28.09	0.379559	1	1	43	24	3	525.959	1575.86	1.98771	23.4957	3776	3776	MS2	7/168
	Low	gi124430578	4	1	M6(Oxidation)	28.02	0.226466	0	1	41	29	2	417.724	834.441	1.97029	15.3466	1994	1994	MS2	5/56
	Low	gi124430578	2	1		28.02	0.35938	0.321429	1	43	34	2	537.266	1073.52	1.85019	15.5339	2043	2043	MS2	7/76
	Low	gi124430578	4	1	Q5(Deamidated), M12(Oxidation)	28.02	0.861218		4	47	23	2	905.89	1810.77	1.09899	21.2782	3364	3364	MS2	10/152
	Low	gi123210264;gi124430578	10	2	C3(Carbamidomethyl), C6(Carbamidomethyl)	28.01	0.191094	1	1	40	24	2	533.236	1065.47	0.94081	21.7366	3461	3461	MS2	6/48
	Low	gi124430578	2	1	Q15(Deamidated)	27.15	0.57286		4	44	31	2	807.447	1613.89	0.152816	21.7941	3472	3472	MS2	5/156
	Low	gi124430578	4	1		27.04	0.797114	0.444444	1	46	29	2	721.837	1442.67	1.66947	13.9476	1598	1598	MS2	8/104
	Low	gi124430578	4	1		26.53	1.5044	0.555556	1	48	26	3	596.619	1787.84	1.62192	12.7988	1327	1327	MS2	12/180
	Low	gi124430578	3	1		26.35	0.821285	0.538462	1	45	26	3	458.901	1374.69	2.49908	20.2751	3148	3148	MS2	11/96
	Low	gi124430578	4	1	M6(Oxidation), N7(Deamidated)	26.34	0.343184	0.461538	1	41	24	2	489.732	978.457	0.967389	15.1753	1945	1945	MS2	5/72
	Low	gi124430578	4	1	C3(Carbamidomethyl)	25.91	0.343128	1	1	41	21	2	710.406	1419.8	0.61504	26.1377	4128	4128	MS2	7/88
	Low	gi124430578	3	1	M7(Oxidation)	25.65	0.683262	0.5	1	43	27	2	511.266	1021.52	1.4328	17.4454	2476	2476	MS2	5/64
	Low	gi124430578	3	1		24.85	0.821298	0.24	1	43	33	3	404.871	1212.6	2.58691	11.6726	1058	1058	MS2	9/112
	Low	gi124430578	3	1		24.85	1.24422	0.52	1	45	26	3	451.562	1352.67	2.49195	18.3375	2694	2694	MS2	8/108
	Low	gi123210264;gi124430578	10	2	M9(Oxidation)	24.66	1.14597	0.56	1	45	25	2	660.831	1320.66	2.85379	16.1356	2183	2183	MS2	7/96
	Low	gi124430578	3	1		24.55	0.159767	0.08	1	36	26	2	496.302	991.596	2.61763	12.7048	1308	1308	MS2	5/84
	Low	gi124430578	3	1		24.43	0.451084	0.416667	1	40	28	2	407.199	813.391	2.20481	14.4479	1735	1735	MS2	3/44
	Low	gi124430578	4	1	M1(Oxidation), M9(Oxidation)	23.88	1.71378	1	1	46	24	3	465.905	1395.7	2.49688	12.9718	1372	1372	MS2	12/112
	Low	gi124430578	2	1		23.87	0.312576	0.5	1	38	26	2	446.257	891.507	2.10549	15.2663	1971	1971	MS2	5/60
	Low	gi124430578	3	1		23.72	0.20955	0.416667	1	36	28	2	407.228	813.448	1.99941	15.4555	2022	2022	MS2	4/48
	Low	gi123210264;gi124430578	5	2		23.37	1.07631	0.391304	1	43	28	2	627.832	1254.66	-0.0166801	16.4433	2255	2255	MS2	6/116
	Low	gi124430578	5	1		23.21	2.88499	0.521739	1	47	25	3	567.623	1700.85	2.68235	18.2026	2659	2659	MS2	19/120
	Low	gi124430578	4	1	M6(Oxidation), C11(Carbamidomethyl)	23.12	2.49493	0.434783	1	47	27	3	568.918	1704.74	2.35163	15.7409	2097	2097	MS2	22/112
	Low	gi124430578	9	1		22.88	0.323048	1	1	37	20	2	408.274	815.541	2.47797	22.6671	3644	3644	MS2	5/48
	Low	gi124430578	5	1	M6(Oxidation)	22.4	1.9985		2	45	37	2	655.32	1309.63	1.53294	11.7228	1070	1070	MS2	9/132
	Low	gi123210264;gi124430578	8	2	M1(Oxidation)	22.28	0.616999	0.136364	1	40	32	2	399.708	798.408	2.25139	17.3482	2457	2457	MS2	7/40
	Low	gi124430578	13	1	M10(Oxidation)	22.13	2.99868	1	1	46	21	2	812.364	1623.72	2.39718	11.1666	947	947	MS2	9/140
	Low	gi123210264;gi124430578	7	2	C4(Carbamidomethyl)	21.69	1.98786	0	1	44	27	2	601.81	1202.61	1.68864	16.2489	2214	2214	MS2	9/108
	Low	gi124430578	4	1		21.52	1.39705	0	1	42	20	2	451.725	902.443	2.35622	22.6252	3637	3637	MS2	5/56
	Low	gi123210264;gi124430578	7	2	C4(Carbamidomethyl)	21.51	1.66091	1	1	43	22	3	401.543	1202.61	3.20002	16.2467	2213	2213	MS2	6/108
	Low	gi124430578	4	1		20.77	1.15621	0.0952381	1	41	32	2	478.741	956.475	2.93263	18.3704	2704	2704	MS2	6/64
	Low	gi124430578	4	1	M3(Oxidation)	20.61	1.817	1	1	43	18	2	596.825	1192.64	1.98467	22.1431	3537	3537	MS2	6/120
	Low	gi124430578	4	1		20.6	1.34607	0.380952	1	41	26	2	542.788	1084.57	1.74278	16.3208	2230	2230	MS2	5/84
	Low	gi124430578	5	1		19.81	2.30047	0.25	1	43	29	2	416.252	831.497	3.62751	13.4718	1487	1487	MS2	6/60
	Low	gi124430578	3	1		19.22	4.76961		2	46	33	3	467.913	1401.73	2.4011	19.0806	2880	2880	MS2	12/92
	Low	gi124430578	3	1		19.09	0.884753	0.368421	1	38	26	2	448.754	896.501	2.17485	20.969	3296	3296	MS2	6/64
	Low	gi124430578	5	1		18.7	0.918644	0.315789	1	38	26	2	400.209	799.411	1.0242	18.6016	2769	2769	MS2	4/48
	Low	gi124430578	3	1		18.6	7.5721	0.368421	1	47	26	2	869.938	1738.87	1.79091	22.1454	3538	3538	MS2	8/168
	Low	gi124430578	7	1		18.28	1.70511	0	1	40	24	2	413.727	826.447	1.54612	23.3308	3755	3755	MS2	3/40
	Low	gi124430578	3	1		17.47	1.47904	1	1	39	23	2	383.709	766.411	2.48063	14.3402	1702	1702	MS2	7/40
	Low	gi124430578	4	1		17.37	3.23953	1	1	42	22	2	519.25	1037.49	2.89559	13.4481	1479	1479	MS2	5/84
	Low	gi124430578	5	1		17.29	3.59371	1	1	42	21	3	417.899	1251.68	1.92833	14.5394	1764	1764	MS2	4/100
	Low	gi123210264;gi124430578	5	2		17.27	15.7312	0.0588235	1	49	29	4	515.503	2058.99	2.50156	18.4334	2722	2722	MS2	15/200
	Low	gi124430578	2	1	M4(Oxidation)	16.91	3.57399	0.352941	1	42	25	2	432.73	864.452	2.73653	13.3445	1458	1458	MS2	6/56
	Low	gi123210264;gi124430578	10	2	M9(Oxidation)	16.68	6.82688	1	1	45	23	3	440.89	1320.65	1.89619	16.1214	2180	2180	MS2	4/96
	Low	gi124430578	4	1		16.08	5.09977	0.3125	1	43	24	2	602.834	1204.66	2.13864	23.0639	3711	3711	MS2	5/72
	Low	gi124430578	5	1	M4(Oxidation), M10(Oxidation)	15.92	23.7309		2	49	27	4	523.997	2092.97	1.40425	12.4174	1239	1239	MS2	11/204
	Low	gi123210264;gi124430578	5	2		15.84	21.8018	0.1875	1	49	27	3	687.002	2058.99	2.59702	18.4361	2723	2723	MS2	8/200
	Low	gi124430578	3	1		15.84	19.5448	0.25	1	48	26	4	535.773	2140.07	3.25022	11.1085	935	935	MS2	9/196
	Low	gi124430578	3	1		15.71	11.7256	1	1	46	22	3	578.641	1733.91	1.49242	19.382	2956	2956	MS2	13/160
	Low	gi124430578	4	1		15.24	3.02219	1	1	40	16	3	520.972	1560.9	2.258	19.237	2916	2916	MS2	7/120
	Low	gi124430578	3	1	M2(Oxidation), C8(Carbamidomethyl)	14.87	8.1003	1	1	43	16	2	565.766	1130.52	1.87278	20.247	3140	3140	MS2	4/64
	Low	gi124430578	4	1	M6(Oxidation), N8(Deamidated)	13.87	6.06077		2	41	24	2	489.732	978.457	0.967389	15.1753	1945	1945	MS2	9/72
	Low	gi124430578	3	1		13.07	2.86534	1	1	37	22	2	432.254	863.501	2.36898	13.873	1579	1579	MS2	3/56
	Low	gi124430578	3	1	M7(Oxidation)	12.73	22.2561	1	1	46	20	2	566.298	1131.59	2.13207	17.9037	2582	2582	MS2	3/64
	Low	gi124430578	2	1	M3(Oxidation)	12.45	13.2941		4	43	28	2	446.727	892.447	2.88284	14.1072	1644	1644	MS2	4/52
	Low	gi123210264;gi124430578	5	2	S3(Phospho)	12.18	5.98077		4	39	26	2	476.772	952.537	3.26878	19.0853	2882	2882	MS2	3/60
	Low	gi124430578	3	1		12.09	29.4114	1	1	46	23	3	531.264	1591.78	1.39882	16.3183	2229	2229	MS2	8/140
	Low	gi124430578	4	1		11.75	7.19472		2	40	25	2	463.754	926.501	2.69583	19.599	3012	3012	MS2	10/52
	Low	gi124430578	3	1	M3(Oxidation)	11.72	42.8619		5	48	26	4	443.723	1771.87	2.39676	14.8359	1851	1851	MS2	11/136
	Low	gi123210264;gi124430578	6	2		11.33	20.2199	0	1	44	24	3	381.877	1143.62	0.902915	13.9037	1587	1587	MS2	10/92
	Low	gi124430578	4	1	M5(Oxidation)	11.23	8.96116	1	1	40	17	3	478.612	1433.82	2.90184	20.4382	3185	3185	MS2	10/140
	Low	gi124430578	4	1		11.18	11.012		2	41	22	3	498.95	1494.83	1.70506	24.555	3927	3927	MS2	9/112
	Low	gi124430578	4	1	M5(Oxidation)	11.09	11.3593		2	41	21	2	567.324	1133.64	1.99579	14.426	1728	1728	MS2	4/92
	Low	gi124430578	4	1	M7(Oxidation)	10.88	31.4384	0.0909091	1	45	23	2	714.832	1428.66	1.92724	13.2478	1431	1431	MS2	7/128
gi45774102	34.3	110	3604	397.534	1458.93	stretch-responsive fibronectin protein type 3 [Mus musculus]
	Confidence Icon	Protein Accessions	# Proteins	# Protein Groups	Modifications	IonScore	Exp Value	Δ Score	Rank	Identity High	Homology Threshold	Charge	m/z [Da]	MH+ [Da]	ΔM [ppm]	RT [min]	First Scan	Last Scan	MS Order	Ions Matched
	High	gi45774102	1	1		88.39	7.05262e-07	0.863636	1	46	30	2	792.387	1583.77	0.987786	15.1289	1935	1935	MS2	11/112
	High	gi45774102	4	1		87.57	9.33281e-07	1	1	47	27	2	851.437	1701.87	1.1916	20.9407	3289	3289	MS2	14/180
	High	gi45774102	4	1		85.93	6.57703e-07	0.848837	1	44	31	2	673.37	1345.73	0.902657	17.8195	2556	2556	MS2	9/128
	High	gi45774102	7	1		80.83	6.6368e-06	0.864198	1	49	28	2	947.462	1893.92	1.31194	17.6825	2531	2531	MS2	15/208
	High	gi45774102	4	1		80.44	1.76573e-06	0.8375	1	42	30	2	737.419	1473.83	1.90141	16.2905	2225	2225	MS2	12/156
	High	gi45774102	4	1	M8(Oxidation)	77.13	9.93869e-06	0.688312	1	47		2	838.423	1675.84	1.40837	21.0275	3306	3306	MS2	9/132
	High	gi45774102	1	1		70.02	4.9392e-05	0.814286	1	46	30	2	991.017	1981.03	1.95565	19.7304	3038	3038	MS2	9/172
	High	gi45774102	3	1		68.66	5.56014e-05	1	1	46	27	2	764.389	1527.77	1.42329	22.2717	3566	3566	MS2	10/132
	High	gi45774102	3	1		67.51	6.977e-05	0.794118	1	45	31	2	773.91	1546.81	0.541771	26.0094	4114	4114	MS2	10/140
	High	gi45774102	2	1		67.38	5.26127e-05	0.776119	1	44	32	3	467.257	1399.76	2.15173	11.567	1033	1033	MS2	14/132
	High	gi45774102	4	1		65.42	9.59128e-05	0.8	1	45	30	2	717.386	1433.76	0.734197	18.7864	2810	2810	MS2	10/144
	High	gi45774102	4	1	M5(Oxidation)	65.26	0.000170044	0.769231	1	47	32	2	869.399	1737.79	0.567514	19.9568	3084	3084	MS2	9/112
	High	gi45774102	4	1		63.99	3.97229e-05	0.703125	1	39		2	457.26	913.512	2.51499	14.0278	1622	1622	MS2	7/64
	High	gi45774102	4	1		63.28	0.000142754	0.825397	1	44	28	2	785.927	1570.85	1.53647	22.3298	3579	3579	MS2	10/152
	High	gi45774102	4	1		61.16	0.000315464	0.688525	1	46	35	2	701.361	1401.72	3.06353	22.6714	3646	3646	MS2	10/96
	High	gi45774102	4	1		60.95	0.000187342	0.754098	1	43	31	2	635.327	1269.65	1.88104	12.9198	1356	1356	MS2	9/112
	High	gi45774102	7	1	C4(Carbamidomethyl)	59.71	0.000236849	0.566667	1	43		2	532.283	1063.56	1.89362	16.6449	2300	2300	MS2	9/72
	High	gi45774102	4	1	M1(Oxidation), M9(Oxidation)	58.81	0.000866996	0.779661	1	48	29	2	897.42	1793.83	1.4046	19.3585	2948	2948	MS2	13/176
	High	gi45774102	3	1		57.99	0.000738277	0.655172	1	46	36	2	815.368	1629.73	0.980829	16.937	2365	2365	MS2	7/120
	High	gi45774102	4	1	M1(Oxidation), S3(Phospho), M9(Oxidation)	57.68	0.00103858	0.724138	1	47	25	2	937.403	1873.8	1.78872	21.3138	3372	3372	MS2	9/176
	High	gi45774102	4	1		56.97	0.000750195	0.77193	1	45	29	2	741.33	1481.65	2.20075	17.996	2610	2610	MS2	11/108
	High	gi45774102	4	1		55.26	0.002114	0.727273	1	48	31	2	936.454	1871.9	1.31474	15.0244	1912	1912	MS2	13/180
	High	gi45774102	4	1		53.69	0.0030652	0.777778	1	48	27	3	624.639	1871.9	2.41616	14.982	1899	1899	MS2	10/180
	High	gi45774102	4	1		53.68	0.00146328	0.685185	1	45	33	2	672.843	1344.68	2.82262	10.5398	821	821	MS2	9/128
	High	gi45774102	4	1		53.45	0.000751662	0.377358	1	42		2	439.236	877.465	2.22669	14.5941	1780	1780	MS2	7/68
	High	gi45774102	2	1		53.25	0.00372323	0.792453	1	48	26	3	644.982	1932.93	1.02205	17.5505	2498	2498	MS2	17/184
	High	gi45774102	4	1		52.82	0.0015254	0.584906	1	44		2	722.9	1444.79	1.90569	16.1951	2197	2197	MS2	6/132
	High	gi45774102	4	1	M4(Oxidation)	51.35	0.00415292	0.705882	1	47	31	2	860.929	1720.85	2.22504	24.6584	3944	3944	MS2	18/120
	High	gi45774102	1	1		50.98	0.00308425	0.803922	1	45	26	2	936.001	1870.99	1.84451	21.4719	3412	3412	MS2	11/136
	High	gi45774102	3	1		50.96	0.00259263	0.627451	1	45	35	2	648.795	1296.58	2.20126	11.8273	1091	1091	MS2	9/88
	High	gi45774102	3	1		50.94	0.00437119	0.745098	1	47	29	2	809.398	1617.79	0.754219	18.1673	2649	2649	MS2	11/140
	High	gi45774102	4	1		48.88	0.00256639	0.55102	1	42		2	524.75	1048.49	2.72248	16.741	2319	2319	MS2	8/72
	Medium	gi45774102	2	1		47.3	0.0220741	0.659574	1	50	31	3	784.37	2351.09	1.87664	18.8769	2831	2831	MS2	13/232
	Medium	gi45774102	4	1	M15(Oxidation), M16(Oxidation)	47.01	0.0324082	0.510638	1	52	38	3	950.081	2848.23	1.49526	18.2804	2677	2677	MS2	23/288
	High	gi45774102	4	1		46.86	0.00645801	0.617021	1	44	33	2	636.347	1271.69	2.03971	17.9153	2584	2584	MS2	10/112
	High	gi45774102	4	1		45.05	0.0069821	0.733333	1	43	27	2	816.455	1631.9	0.938639	21.1417	3328	3328	MS2	9/136
	Medium	gi45774102	4	1	M3(Oxidation), M9(Oxidation)	44.52	0.0350552	0.755556	1	49	27	3	725.006	2173	0.690505	16.3739	2243	2243	MS2	12/192
	Medium	gi45774102	4	1	M9(Oxidation)	43.62	0.0147169	0.681818	1	45	29	3	571.979	1713.92	2.00535	19.8683	3065	3065	MS2	7/152
	High	gi45774102	4	1		43.59	0.00660658	0.636364	1	41	31	2	500.807	1000.61	2.10998	14.0793	1638	1638	MS2	5/92
	Medium	gi45774102	4	1	M9(Oxidation)	43.52	0.0226095	0.568182	1	47	34	2	902.471	1803.93	2.05311	18.746	2799	2799	MS2	8/168
	Medium	gi45774102	4	1		43.36	0.0164483	1	1	45	22	2	661.828	1322.65	1.39742	21.2316	3353	3353	MS2	7/88
	Medium	gi45774102	4	1		42.33	0.0270816	0.5	1	46	36	4	583.315	2330.24	0.452941	19.9983	3093	3093	MS2	17/244
	Medium	gi45774102	4	1	M4(Oxidation)	42.28	0.016753	0.309524	1	44		2	608.325	1215.64	2.14994	20.5226	3202	3202	MS2	7/108
	Medium	gi45774102	3	1		41.85	0.0237609	1	1	45	25	2	778.403	1555.8	1.57627	21.6972	3455	3455	MS2	10/112
	Low	gi45774102	4	1	M3(Oxidation), N8(Deamidated), M9(Oxidation)	41.16	0.0778765	0.121951	1	50	30	3	725.334	2173.99	0.771101	16.9108	2359	2359	MS2	10/192
	Medium	gi45774102	3	1		41.05	0.0405731	1	1	47	25	2	776.872	1552.74	1.76881	10.7896	877	877	MS2	6/156
	Medium	gi45774102	6	1		40.7	0.0186569	0.585366	1	43	32	2	646.355	1291.7	1.76905	22.1033	3529	3529	MS2	13/88
	Medium	gi45774102	4	1	Q9(Deamidated)	40.2	0.0307269	0.3	1	45	21	3	482.597	1445.78	2.1434	16.7153	2313	2313	MS2	10/132
	Medium	gi45774102	4	1		40.16	0.0161779	0.725	1	42	26	2	434.221	867.434	2.66349	13.1153	1403	1403	MS2	7/76
	Medium	gi45774102	4	1		39.08	0.0157027	0.333333	1	41		2	387.74	774.472	0.500177	14.5642	1772	1772	MS2	6/72
	Medium	gi45774102	2	1		38.23	0.0491828	0.710526	1	45	26	2	700.382	1399.76	1.7689	11.6195	1047	1047	MS2	8/132
	Low	gi45774102	1	1		38.22	0.0739744	0.552632	1	46	32	3	661.014	1981.03	2.56505	19.4527	2972	2972	MS2	17/172
	Low	gi45774102	4	1		38.14	0.234512	0.605263	1	51	29	4	659.56	2635.22	1.62641	17.1312	2412	2412	MS2	19/216
	Medium	gi45774102	4	1		37.87	0.0476851	1	1	44	24	3	482.269	1444.79	1.89638	16.1492	2186	2186	MS2	9/132
	Low	gi45774102	1	1	Q6(Deamidated)	37.56	0.105522	0.0263158	1	47	37	3	661.341	1982.01	-0.118982	20.0288	3100	3100	MS2	16/172
	Low	gi45774102	4	1	M16(Oxidation)	37.44	0.153473	1	1	49	24	3	680.654	2039.95	1.6581	14.9129	1877	1877	MS2	11/216
	Medium	gi45774102	4	1		37.03	0.0433459	0.378378	1	43		2	639.852	1278.7	1.59633	23.217	3736	3736	MS2	12/100
	Low	gi45774102	1	1	N7(Deamidated)	37.01	0.119769		2	47	37	3	661.341	1982.01	-0.118982	20.0288	3100	3100	MS2	16/172
	Low	gi45774102	4	1		36.66	0.0616252	0.540541	1	44	32	2	473.765	946.522	2.00115	19.4334	2968	2968	MS2	6/56
	Medium	gi45774102	4	1		36.53	0.0174752	0.216216	1	38		2	435.715	870.422	2.14433	13.0712	1391	1391	MS2	7/56
	Low	gi45774102	4	1		35.77	0.0910819	1	1	45	25	2	687.848	1374.69	2.18314	9.85349	711	711	MS2	6/144
	Low	gi45774102	4	1	M3(Oxidation), M9(Oxidation), Q18(Deamidated)	35.74	0.271273		2	50	30	3	725.334	2173.99	0.771101	16.9108	2359	2359	MS2	10/192
	Low	gi45774102	4	1	Q7(Deamidated)	35	0.115724	0.257143	1	45	32	2	673.335	1345.66	2.27091	11.208	958	958	MS2	10/128
	Low	gi45774102	4	1		34.84	0.112028	0.4	1	45	35	3	448.898	1344.68	2.85801	10.5546	825	825	MS2	7/128
	Low	gi45774102	4	1	M3(Oxidation), Q7(Deamidated), M9(Oxidation)	34.63	0.350273		3	50	30	3	725.334	2173.99	0.771101	16.9108	2359	2359	MS2	10/192
	Low	gi45774102	4	1		34.61	0.0709868	0.371429	1	43	36	2	571.813	1142.62	1.4163	14.0487	1629	1629	MS2	10/92
	Low	gi45774102	4	1	N8(Deamidated)	34.53	0.12895	0.257143	2	45	32	2	673.335	1345.66	2.27091	11.208	958	958	MS2	15/128
	Low	gi45774102	4	1	M4(Oxidation)	34.35	0.216439	1	1	47	24	3	626.322	1876.95	1.87836	23.094	3717	3717	MS2	18/132
	Low	gi45774102	1	1		34.06	0.0696945	0.647059	1	42	27	2	581.821	1162.63	2.48027	11.445	1005	1005	MS2	11/92
	Low	gi45774102	3	1		33.99	0.115937	0.588235	1	44	28	2	637.798	1274.59	1.6468	13.9977	1613	1613	MS2	8/116
	Low	gi45774102	4	1		33.72	0.142311	0.323529	1	45	37	2	667.343	1333.68	2.30991	12.9267	1359	1359	MS2	7/88
	Low	gi45774102	3	1	C3(Carbamidomethyl), C4(Carbamidomethyl)	32.54	0.20354	0.666667	1	45	26	2	835.347	1669.69	1.7953	23.5376	3781	3781	MS2	9/96
	Low	gi45774102	2	1		32.44	0.150295	1	1	44	24	2	636.334	1271.66	1.75454	12.2689	1199	1199	MS2	14/112
	Low	gi45774102	4	1		31.98	0.239476	0.5	1	45	31	3	509.6	1526.78	2.51698	12.1295	1168	1168	MS2	9/152
	Low	gi45774102	3	1		31.69	0.349494	0.6875	1	47	25	3	518.251	1552.74	2.38908	10.7804	873	873	MS2	8/156
	Low	gi45774102	4	1	Q1(Deamidated)	31.32	0.404445	1	1	47	22	2	851.932	1702.86	4.84263	21.4027	3395	3395	MS2	8/180
	Low	gi45774102	4	1		30.5	0.251511	0.533333	1	44	28	2	603.294	1205.58	1.44096	14.7203	1819	1819	MS2	7/76
	Low	gi45774102	4	1		30.33	0.332871	1	1	45	20	3	447.895	1341.67	3.04451	12.5336	1264	1264	MS2	8/80
	Low	gi45774102	4	1	Q4(Deamidated)	30.01	0.155841	0.533333	1	41	29	2	483.743	966.479	1.07828	14.7368	1824	1824	MS2	5/72
	Low	gi45774102	2	1	M1(Oxidation), M10(Oxidation)	29.31	0.563357	0.551724	1	46	28	2	801.898	1602.79	0.747507	20.5698	3213	3213	MS2	14/104
	Low	gi45774102	4	1	M8(Oxidation), M16(Oxidation)	29.24	0.94799	0.310345	1	49	34	3	711.975	2133.91	1.84272	14.5766	1775	1775	MS2	15/152
	Low	gi45774102	4	1		28.96	0.162761	0.517241	1	41	29	3	721.076	2161.21	1.10173	22.1709	3543	3543	MS2	14/212
	Low	gi45774102	4	1		28.86	1.14369	0.62069	1	49	25	3	744.039	2230.1	1.42618	14.8209	1847	1847	MS2	10/240
	Low	gi45774102	4	1		28.42	0.354304	0.321429	1	43	33	2	466.267	931.526	1.75356	17.7621	2548	2548	MS2	5/84
	Low	gi45774102	4	1	N10(Deamidated)	28.25	0.481414		2	45	21	3	482.597	1445.78	2.1434	16.7153	2313	2313	MS2	10/132
	Low	gi45774102	4	1	M5(Oxidation)	28.23	0.491452	0.357143	1	45	32	2	682.339	1363.67	2.05283	15.5721	2055	2055	MS2	8/96
	Low	gi45774102	4	1		27.94	0.57416	0.571429	1	45	26	3	457.567	1370.69	2.86132	12.9555	1367	1367	MS2	16/88
	Low	gi45774102	4	1		27.87	0.484037	0.428571	1	44	30	2	472.266	943.524	3.26437	13.7752	1556	1556	MS2	6/80
	Low	gi45774102	4	1		27.66	0.315625	0.5	1	42	28	2	444.234	887.461	2.82674	12.2521	1194	1194	MS2	8/64
	Low	gi45774102	4	1		26.82	0.716975	0.481481	1	45	28	3	458.902	1374.69	3.17234	9.83884	708	708	MS2	11/144
	Low	gi45774102	4	1		26.12	0.138787	0.153846	1	37		2	428.749	856.491	2.5827	12.8842	1345	1345	MS2	5/52
	Low	gi45774102	4	1		25.88	0.631104	0.461538	1	43	28	2	572.784	1144.56	1.83272	15.173	1944	1944	MS2	9/104
	Low	gi45774102	4	1	Q10(Deamidated)	25.8	0.962547		3	45	32	2	673.335	1345.66	2.27091	11.208	958	958	MS2	7/128
	Low	gi45774102	3	1	C8(Carbamidomethyl), C11(Carbamidomethyl)	25.6	1.11725	0.384615	1	46	30	3	513.56	1538.67	3.44575	12.9743	1373	1373	MS2	7/132
	Low	gi45774102	4	1		25.2	1.11753	1	1	45	22	2	711.339	1421.67	2.97967	9.79469	704	704	MS2	10/128
	Low	gi45774102	4	1		25.11	0.605692	1	1	42	24	3	544.64	1631.9	2.46385	21.1727	3337	3337	MS2	8/136
	Low	gi45774102	4	1		24.72	0.398505		2	40		2	469.236	937.464	1.22712	14.5347	1762	1762	MS2	5/80
	Low	gi45774102	4	1	M9(Oxidation)	24.58	0.822076	0.56	1	43	25	2	508.267	1015.53	2.58457	15.391	2005	2005	MS2	4/100
	Low	gi45774102	4	1		24.22	0.814598	0.166667	1	43	34	2	567.805	1134.6	1.7249	13.7473	1550	1550	MS2	7/92
	Low	gi45774102	3	1	M1(Oxidation)	23.87	3.40941	1	1	49	23	3	671.297	2011.88	-0.0759548	16.617	2293	2293	MS2	15/176
	Low	gi45774102	4	1		23.76	1.4168	0.583333	1	45	24	3	452.895	1356.67	3.17924	13.3232	1451	1451	MS2	11/88
	Low	gi45774102	4	1		23.73	0.739681	1	1	42	19	3	491.948	1473.83	2.51347	16.2674	2220	2220	MS2	8/156
	Low	gi45774102	4	1		23.53	0.241767	0.0416667	1	37	25	2	385.712	770.417	2.06454	12.1626	1176	1176	MS2	5/52
	Low	gi45774102	4	1	M9(Oxidation)	23.35	2.29087	1	1	46	19	3	601.983	1803.94	2.24867	18.6878	2787	2787	MS2	14/168
	Low	gi45774102	4	1		23.22	0.672006	1	1	41	21	2	483.251	965.495	1.52936	14.1375	1651	1651	MS2	5/72
	Low	gi45774102	3	1		22.98	2.36822	0.434783	1	46	27	3	543.915	1629.73	2.39572	16.9645	2370	2370	MS2	6/120
	Low	gi45774102	4	1	Q2(Deamidated)	22.92	1.89091	1	1	45	23	3	459.23	1375.67	2.96518	10.3926	793	793	MS2	11/144
	Low	gi45774102	4	1	N1(Deamidated)	22.92	1.89091	1	2	45	23	3	459.23	1375.67	2.96518	10.3926	793	793	MS2	11/144
	Low	gi45774102	4	1		22.65	2.65514	0.304348	1	46	30	3	563.294	1687.87	2.18988	17.2749	2445	2445	MS2	6/152
	Low	gi45774102	4	1		22.65	2.9944	0.478261	1	47	26	4	530.781	2120.1	2.40222	12.5145	1259	1259	MS2	8/216
	Low	gi45774102	1	1		22.55	2.69586	0.434783	1	46	27	3	528.594	1583.77	1.21052	15.0561	1921	1921	MS2	12/112
	Low	gi45774102	4	1		22.54	0.900691	0.304348	1	42	30	2	387.224	773.441	1.2289	15.4747	2028	2028	MS2	5/48
	Low	gi45774102	3	1	M6(Oxidation)	22.18	1.31147	0.363636	1	43	28	2	462.722	924.437	2.95641	12.9858	1375	1375	MS2	8/56
	Low	gi45774102	1	1		21.94	1.02006	1	1	42	23	3	430.915	1290.73	2.22425	10.6987	856	856	MS2	9/120
	Low	gi45774102	1	1		21.48	1.44768	0.428571	1	43	26	3	388.217	1162.64	3.30865	11.4428	1004	1004	MS2	7/92
	Low	gi45774102	4	1		21.03	4.19003	0.428571	1	47	26	3	567.961	1701.87	1.32715	21.0128	3302	3302	MS2	8/180
	Low	gi45774102	4	1	M4(Oxidation), M9(Oxidation), M10(Oxidation)	20.37	4.48881		3	46	35	4	411.44	1642.74	2.72724	8.89706	600	600	MS2	7/132
	Low	gi45774102	4	1	Q6(Deamidated)	19.99	2.82901	1	1	44	21	2	635.819	1270.63	2.25819	13.5984	1521	1521	MS2	5/112
	Low	gi45774102	1	1		19.89	1.29232	1	1	41	22	2	645.869	1290.73	3.5587	10.8921	895	895	MS2	10/120
	Low	gi45774102	4	1	Q7(Deamidated)	19.86	3.97923	0.15	1	45	29	3	449.226	1345.66	3.32681	11.1523	944	944	MS2	10/128
	Low	gi45774102	4	1	M4(Oxidation), M9(Oxidation), M10(Oxidation)	18.82	6.34383	0.315789	1	46	26	3	548.251	1642.74	1.80657	8.82254	592	592	MS2	5/132
	Low	gi45774102	1	1	M6(Oxidation)	18.41	2.31171	1	1	42	22	2	522.733	1044.46	2.49805	15.52	2041	2041	MS2	4/56
	Low	gi45774102	6	1	C1(Carbamidomethyl)	18.28	6.66516	0.388889	1	46	24	3	531.941	1593.81	1.85622	20.335	3163	3163	MS2	14/104
	Low	gi45774102	4	1		18.24	3.23707	0.277778	1	43	27	2	536.313	1071.62	2.76091	12.0917	1156	1156	MS2	7/92
	Low	gi45774102	4	1		17.62	3.54958	0.111111	1	43	29	3	381.544	1142.62	1.75174	14.0628	1633	1633	MS2	6/92
	Low	gi45774102	4	1		17.45	1.26461	1	1	38	23	2	504.797	1008.59	2.08281	11.6917	1064	1064	MS2	7/80
	Low	gi45774102	4	1	N8(Deamidated)	17.39	7.02747		2	45	29	3	449.226	1345.66	3.32681	11.1523	944	944	MS2	9/128
	Low	gi45774102	4	1		17.24	0.429518	1	1	33	23	2	412.748	824.489	1.52567	15.279	1974	1974	MS2	4/56
	Low	gi45774102	4	1		17.16	2.31252	0	1	40	26	2	461.749	922.49	2.02112	16.5478	2278	2278	MS2	4/68
	Low	gi45774102	4	1	Q3(Deamidated)	16.81	3.39668	0.294118	1	42	26	2	434.713	868.418	2.37103	14.1956	1665	1665	MS2	6/76
	Low	gi45774102	4	1		16.51	4.1846	1	1	42	20	2	529.251	1057.49	2.85844	10.5422	822	822	MS2	4/92
	Low	gi45774102	4	1	M1(Oxidation), S8(Phospho), M9(Oxidation)	16.33	14.1723		2	47	25	2	937.403	1873.8	1.78872	21.3138	3372	3372	MS2	8/176
	Low	gi45774102	7	1		16.19	18.5869		2	48	30	3	631.978	1893.92	1.85269	17.7039	2538	2538	MS2	14/208
	Low	gi45774102	3	1		15.73	2.13172	1	1	39	22	2	496.289	991.57	1.73932	15.7885	2109	2109	MS2	6/96
	Low	gi45774102	4	1		15.21	7.29449		4	43	31	3	423.887	1269.65	2.95208	12.901	1350	1350	MS2	11/112
	Low	gi45774102	4	1		15.11	12.5177	1	1	46	21	3	605.993	1815.96	2.60717	15.6237	2070	2070	MS2	8/168
	Low	gi45774102	4	1		14.6	20.3604	0.266667	1	47	24	3	579.297	1735.88	1.59481	20.045	3104	3104	MS2	14/136
	Low	gi45774102	4	1	M4(Oxidation), Q5(Deamidated), M9(Oxidation), M10(Oxidation)	14.56	15.7405		4	46	30	3	548.578	1643.72	0.241543	9.58236	676	676	MS2	9/132
	Low	gi45774102	4	1		14.55	11.2591	1	1	45	23	3	436.564	1307.68	1.74933	15.2082	1953	1953	MS2	7/108
	Low	gi45774102	4	1		14.55	22.171	0.133333	1	48	26	3	655.339	1964	2.00177	14.9417	1887	1887	MS2	5/192
	Low	gi45774102	4	1		14.53	31.4597	0.2	1	49	25	4	558.281	2230.1	1.88542	14.8111	1843	1843	MS2	13/240
	Low	gi45774102	4	1		14.11	14.3189		2	45	28	3	474.561	1421.67	2.97021	9.73299	696	696	MS2	7/128
	Low	gi45774102	1	1	M12(Oxidation)	13.9	29.2642		2	48	27	3	809.755	2427.25	2.40996	21.6115	3442	3442	MS2	7/192
	Low	gi45774102	4	1		13.84	3.21971	0.214286	1	38	24	2	405.224	809.441	1.16189	13.0274	1382	1382	MS2	6/48
	Low	gi45774102	4	1	Q10(Deamidated)	13.69	16.474		5	45	29	3	449.226	1345.66	3.32681	11.1523	944	944	MS2	8/128
	Low	gi45774102	1	1	N7(Deamidated)	12.42	12.7877	1	1	43	21	3	388.545	1163.62	3.92909	12.257	1196	1196	MS2	6/92
	Low	gi45774102	4	1		12.15	20.4286		3	45	26	3	445.231	1333.68	2.43712	12.8986	1349	1349	MS2	10/88
	Low	gi45774102	4	1		12.08	25.4683	0.0833333	1	46	24	3	481.574	1442.71	2.60451	13.3303	1454	1454	MS2	10/88
	Low	gi45774102	4	1		12.02	31.2679		3	46	21	3	522.259	1564.76	1.82416	15.8	2112	2112	MS2	7/104
	Low	gi45774102	2	1		11.58	19.1305		4	44	27	3	424.559	1271.66	2.48791	12.2379	1190	1190	MS2	9/112
	Low	gi45774102	4	1	Q6(Deamidated)	11.5	19.9393		2	44	25	3	424.216	1270.63	3.66464	13.6241	1526	1526	MS2	4/112
	Low	gi45774102	4	1	M3(Oxidation), M8(Oxidation), M9(Oxidation)	11.43	25.0512		4	45	28	3	496.217	1486.64	2.88923	9.46354	662	662	MS2	5/108
	Low	gi45774102	4	1		11.4	4.91892	0	1	38	20	2	433.25	865.492	3.23237	14.3725	1712	1712	MS2	4/60
	Low	gi45774102	4	1	M1(Oxidation)	11.21	35.7604		2	46	22	3	531.937	1593.8	1.65756	14.4903	1748	1748	MS2	12/128
	Low	gi45774102	4	1		10.63	30.1095	1	1	45	23	3	439.898	1317.68	2.86698	18.0796	2628	2628	MS2	7/96
	Low	gi45774102	3	1		10.47	20.7979		6	43	25	2	586.326	1171.65	2.26705	13.6939	1541	1541	MS2	3/84
	Low	gi45774102	6	1		10.02	41.2944		2	46	23	4	442.985	1768.92	3.49867	18.2753	2675	2675	MS2	12/176
gi116063550	36.31	31	716	81.4211	432.452	fibronectin type III and SPRY domain-containing protein 2 [Mus musculus]
	Confidence Icon	Sequence	Protein Accessions	# Proteins	# Protein Groups	Activation Type	Modifications	IonScore	Exp Value	Δ Score	Rank	Identity High	Homology Threshold	Charge	m/z [Da]	MH+ [Da]	ΔM [ppm]	RT [min]	First Scan	Last Scan	MS Order	Ions Matched
	High	QEDLGANSLSWcmR	gi116063550	4	1	CID	C12(Carbamidomethyl), M13(Oxidation)	71.81	3.06681e-05	0.861111	1	46	27	2	841.868	1682.73	1.47676	20.3485	2964	2964	MS2	11/156
	High	KIGVLLDYEnAK	gi116063550	3	1	CID	N10(Deamidated)	62.52	0.000127821	0.761905	1	43	32	2	682.378	1363.75	0.757496	20.0684	2885	2885	MS2	10/132
	High	SEPATVHTTGSYFQLNK	gi116063550	4	1	CID		58.67	0.000963044	1	1	48	24	2	940.464	1879.92	1.15994	18.3251	2487	2487	MS2	24/140
	High	EVTQAEDDRELGDEFVDEHR	gi116063550	3	1	CID		55.23	0.00359974	0.763636	1	50	29	3	797.024	2389.06	1.66811	18.523	2533	2533	MS2	18/216
	High	ALnVGGTSAR	gi116063550	4	1	CID	N3(Deamidated)	52.58	0.00125846	0.773585	1	43	28	2	473.752	946.497	1.93409	14.1517	1555	1555	MS2	9/100
	High	DFDTHKEHEVTPISK	gi116063550	4	1	CID		48.34	0.0108223	0.6875	1	48	31	2	891.938	1782.87	1.36878	14.0418	1537	1537	MS2	12/148
	High	VEFLKDAVAmTDR	gi116063550	4	1	CID	M10(Oxidation)	47.92	0.00652685	0.354167	1	46		2	755.883	1510.76	1.47518	19.0235	2647	2647	MS2	10/128
	High	ELGDEFVDEHR	gi116063550	3	1	CID		47.35	0.00646939	0.744681	1	45	27	2	673.305	1345.6	1.28864	17.9792	2395	2395	MS2	9/80
	High	IGVLLDYENAK	gi116063550	3	1	CID		47.08	0.0044025	0.574468	1	43	36	2	617.839	1234.67	1.63291	21.5992	3215	3215	MS2	14/88
	Medium	DFHFYHmDLYDSEDR	gi116063550	2	1	CID	M7(Oxidation)	46.9	0.0103424	1	1	47	23	2	1003.41	2005.81	2.55372	20.2105	2923	2923	MS2	16/112
	High	ALNVGGTSAR	gi116063550	4	1	CID		44.85	0.00757303	0.688889	1	43	29	2	473.26	945.512	1.23365	13.4692	1398	1398	MS2	8/100
	Medium	DFHFYHmDLYDSEDR	gi116063550	2	1	CID	M7(Oxidation)	42.79	0.0264324	1	1	47	24	3	669.274	2005.81	2.33401	20.1368	2906	2906	MS2	15/112
	Medium	cVAVmGNLIPVR	gi116063550	4	1	CID	C1(Carbamidomethyl), M5(Oxidation)	42.36	0.0184393	0.619048	1	45	31	2	672.861	1344.71	1.52373	20.1984	2920	2920	MS2	7/108
	Low	TGPSPcSEHAVYmTAPSPPSIK	gi116063550	4	1	CID	C6(Carbamidomethyl), M13(Oxidation)	41.29	0.0867178	1	1	50	24	2	1165.54	2330.08	0.379997	17.3845	2268	2268	MS2	17/168
	Medium	kIGVLLDYENAK	gi116063550	3	1	CID	K1(Acetyl)	39.46	0.021844	0.666667	1	42	28	2	702.891	1404.78	1.21422	21.9919	3292	3292	MS2	13/132
	Medium	HSYTIYVR	gi116063550	4	1	CID		37.98	0.0330304	0.657895	1	43	28	2	519.773	1038.54	2.6624	15.7174	1899	1899	MS2	5/56
	Low	TVEKDFDTHKEHEVTPISK	gi116063550	4	1	CID		35.34	0.238889	1	1	49	23	3	747.379	2240.12	0.807399	14.0296	1532	1532	MS2	12/204
	Low	IcnGISmPK	gi116063550	3	1	CID	C2(Carbamidomethyl), N3(Deamidated), M7(Oxidation)	34.08	0.068788	1	1	42	21	2	518.744	1036.48	1.33016	14.7205	1682	1682	MS2	7/88
	Low	EVTQAEDDRELGDEFVDEHR	gi116063550	3	1	CID		33.77	0.505642	0.558824	1	50	29	2	1195.03	2389.06	2.56791	18.5847	2546	2546	MS2	15/216
	Low	DFDTHKEHEVTPISK	gi116063550	4	1	CID		33.75	0.307248	1	1	48	24	3	594.961	1782.87	1.29277	13.9891	1523	1523	MS2	10/148
	Low	ELmETVEEmcHEEK	gi116063550	4	1	CID	M3(Oxidation), M9(Oxidation), C10(Carbamidomethyl)	32.24	0.228396	1	1	45	23	2	913.369	1825.73	0.509767	14.1905	1567	1567	MS2	7/104
	Low	ALEHAKDEVHKnmcK	gi116063550	4	1	CID	N12(Deamidated), M13(Oxidation), C14(Carbamidomethyl)	31.07	0.548742	0.677419	1	48	25	3	609.624	1826.86	2.06312	10.3478	761	761	MS2	13/148
	Low	ALNVGGTSAR	gi116063550	4	1	CID		30.88	0.184629	1	1	43	24	2	473.261	945.514	2.91201	35.4585	4850	4850	MS2	4/100
	Low	KIGVLLDYENAK	gi116063550	3	1	CID		30.49	0.138284	0.333333	1	41		3	454.927	1362.77	1.67161	20.4577	2984	2984	MS2	7/132
	Low	IqALGEK	gi116063550	4	1	CID	Q2(Deamidated)	30.27	0.223419	0.233333	1	43		2	380.216	759.425	0.633633	14.0276	1531	1531	MS2	5/68
	Low	LQLFPGDSSR	gi116063550	3	1	CID		29.72	0.255183	1	1	43	21	2	560.294	1119.58	0.909773	20.7837	3055	3055	MS2	4/104
	Low	KIGVLLDYENAK	gi116063550	3	1	CID		29.15	0.174036	0.517241	1	41	28	3	454.927	1362.77	2.0747	20.0545	2882	2882	MS2	6/132
	Low	ALEHAKDEVHKNmcK	gi116063550	4	1	CID	M13(Oxidation), C14(Carbamidomethyl)	28.18	1.10194	0.571429	1	48	26	3	609.295	1825.87	0.363357	9.73456	683	683	MS2	16/148
	Low	ALEHAKDEVHK	gi116063550	4	1	CID		27.52	0.506782	0.321429	1	44	33	3	426.227	1276.67	2.44768	9.48776	644	644	MS2	7/100
	Low	cVAVmGnLIPVR	gi116063550	4	1	CID	C1(Carbamidomethyl), M5(Oxidation), N7(Deamidated)	27.44	0.67505	0.444444	1	45	29	2	673.352	1345.7	0.0658711	20.8283	3066	3066	MS2	7/108
	Low	ALEHAKDEVHK	gi116063550	4	1	CID		27.21	0.560628	0.444444	1	44	29	2	638.837	1276.67	1.14349	9.51938	649	649	MS2	6/100
	Low	LGTLGYPSYGmR	gi116063550	4	1	CID	M11(Oxidation)	25.75	0.967706	0.384615	1	45	30	2	665.827	1330.65	0.915416	34.5922	4778	4778	MS2	7/88
	Low	EVTQAEDDR	gi116063550	4	1	CID		25.68	0.551743	0.307692	1	43	33	2	531.739	1062.47	0.952021	10.5982	808	808	MS2	6/84
	Low	TVEKDFDTHK	gi116063550	4	1	CID		24.81	0.866064	0.56	1	44	25	2	610.302	1219.6	1.59589	11.5041	969	969	MS2	4/96
	Low	TGPSPcSEHAVYmTAPSPPSIK	gi116063550	4	1	CID	C6(Carbamidomethyl), M13(Oxidation)	24.7	3.96346	0.36	1	50	30	3	777.365	2330.08	0.505198	17.2066	2224	2224	MS2	13/168
	Low	ALNVGGTSAR	gi116063550	4	1	CID		23.52	1.15715	1	1	44	21	2	473.26	945.513	2.13739	37.1958	4997	4997	MS2	6/100
	Low	LGTLGYPSYGmR	gi116063550	4	1	CID	M11(Oxidation)	23.45	1.63572	0.521739	1	45	25	2	665.828	1330.65	1.3741	19.0051	2641	2641	MS2	9/88
	Low	DAVAmTDR	gi116063550	4	1	CID	M5(Oxidation)	23.08	0.675078	0.521739	1	41	25	2	447.704	894.401	3.19713	10.4637	780	780	MS2	6/56
	Low	LGTLGYPSYGmR	gi116063550	4	1	CID	M11(Oxidation)	22.63	1.94126	1	1	45	22	2	665.828	1330.65	2.29148	36.0015	4895	4895	MS2	5/88
	Low	ALNVGGTSAR	gi116063550	4	1	CID		22.47	1.4524	0.5	1	44	25	2	473.26	945.513	1.81463	14.8565	1714	1714	MS2	7/100
	Low	ALNVGGTSAR	gi116063550	4	1	CID		22.4	1.30107	0.545455	1	43	24	2	473.26	945.514	2.5247	34.4503	4765	4765	MS2	6/100
	Low	LQLFPGDSSR	gi116063550	3	1	CID		22.01	1.58006	1	1	43	23	2	560.294	1119.58	1.673	36.7256	4957	4957	MS2	6/104
	Low	ALNVGGTSAR	gi116063550	4	1	CID		21.81	1.49039	1	1	43	23	2	473.26	945.513	2.33104	33.4427	4677	4677	MS2	6/100
	Low	AEFTmmVK	gi116063550	3	1	CID	M5(Oxidation), M6(Oxidation)	21.54	1.18791	1	1	42	22	2	494.729	988.45	2.08046	14.2838	1582	1582	MS2	5/56
	Low	ALNVGGTSAR	gi116063550	4	1	CID		21.42	1.87344	1	1	44	24	2	473.26	945.513	2.00828	15.9356	1943	1943	MS2	11/100
	Low	LGTLGYPSYGmR	gi116063550	4	1	CID	M11(Oxidation)	21.41	2.59402	0.428571	1	45	26	2	665.828	1330.65	1.83279	32.0956	4546	4546	MS2	5/88
	Low	ALNVGGTSAR	gi116063550	4	1	CID		21.23	1.93236	1	1	44	21	2	473.26	945.513	1.81463	11.3814	937	937	MS2	6/100
	Low	KELPPSK	gi116063550	4	1	CID		21.16	0.568838		2	38		2	399.742	798.476	4.90611	8.12356	538	538	MS2	4/72
	Low	LQLFPGDSSR	gi116063550	3	1	CID		21.01	1.88061	0.52381	1	43	24	2	560.294	1119.58	1.23687	30.7253	4424	4424	MS2	9/104
	Low	IcnGISmPK	gi116063550	3	1	CID	C2(Carbamidomethyl), N3(Deamidated), M7(Oxidation)	20.25	1.68184	1	1	42	22	2	518.745	1036.48	1.44793	13.7107	1450	1450	MS2	7/88
	Low	TVEKDFDTHKEHEVTPISK	gi116063550	4	1	CID		20.13	7.77573	0.45	1	49	25	4	560.786	2240.12	1.34632	14.6152	1659	1659	MS2	21/204
	Low	LQLFPGDSSR	gi116063550	3	1	CID		20.11	2.44722	0.35	1	43	27	2	560.294	1119.58	1.56397	35.7144	4869	4869	MS2	10/104
	Low	VEFLKDAVAmTDR	gi116063550	4	1	CID	M10(Oxidation)	20.1	3.97051	1	1	46	23	3	504.258	1510.76	2.21368	18.9866	2635	2635	MS2	5/128
	Low	KELPPSK	gi116063550	4	1	CID		19.69	0.376433	0.25	1	35	28	2	399.741	798.475	3.45376	9.13618	617	617	MS2	5/72
	Low	ALNVGGTSAR	gi116063550	4	1	CID		19.57	2.8684	1	1	44	22	2	473.26	945.513	2.00828	31.2336	4475	4475	MS2	6/100
	Low	ALNVGGTSAR	gi116063550	4	1	CID		19.56	2.50208	1	1	43	20	2	473.26	945.514	2.58925	32.4355	4575	4575	MS2	6/100
	Low	ALNVGGTSAR	gi116063550	4	1	CID		18.91	2.97351	1	1	43	19	2	473.26	945.513	1.42731	30.1051	4372	4372	MS2	4/100
	Low	HRYEFLHNK	gi116063550	3	1	CID		18.79	3.57278	0.473684	1	44	24	2	622.321	1243.64	2.07168	12.9313	1287	1287	MS2	5/92
	Low	REVTQAEDDR	gi116063550	4	1	CID		18.27	4.15159	0.388889	1	44	25	3	406.863	1218.57	2.10878	9.93848	706	706	MS2	10/108
	Low	DRAEFTmmVK	gi116063550	3	1	CID	M7(Oxidation), M8(Oxidation)	17.76	5.16887	0.388889	1	44	25	2	630.293	1259.58	2.05427	14.0795	1543	1543	MS2	7/104
	Low	DRAEFTmmVK	gi116063550	3	1	CID	M7(Oxidation), M8(Oxidation)	17.15	5.94256	1	1	44	23	3	420.531	1259.58	1.84976	14.1236	1550	1550	MS2	9/104
	Low	LGTLGYPSYGmR	gi116063550	4	1	CID	M11(Oxidation)	17.12	7.06385	1	1	45	21	2	665.829	1330.65	2.8419	33.1024	4644	4644	MS2	6/88
	Low	LGTLGYPSYGmR	gi116063550	4	1	CID	M11(Oxidation)	16.34	8.49309	0.125	1	45	28	2	665.828	1330.65	1.28237	30.7558	4428	4428	MS2	4/88
	Low	HRYEFLHNK	gi116063550	3	1	CID		16.23	6.20952	0.3125	1	44	24	3	415.217	1243.64	2.87065	12.8482	1270	1270	MS2	9/92
	Low	LQLFPGDSSR	gi116063550	3	1	CID		16.09	6.17552	0.375	1	43	24	2	560.294	1119.58	2.00009	44.2787	5538	5538	MS2	4/104
	Low	LQLFPGDSSR	gi116063550	3	1	CID		16.08	6.18976	0.1875	1	43	27	2	560.295	1119.58	2.21816	33.6837	4697	4697	MS2	3/104
	Low	LGTLGYPSYGmR	gi116063550	4	1	CID	M11(Oxidation)	15.89	9.42676	0.25	1	45	26	2	665.827	1330.65	1.09889	37.0101	4980	4980	MS2	7/88
	Low	ELGDEFVDEHR	gi116063550	3	1	CID		15.8	9.11388	1	1	45	20	3	449.207	1345.61	2.59405	18.006	2402	2402	MS2	10/80
	Low	ALNVGGTSAR	gi116063550	4	1	CID		15.77	6.8808	1	1	44	14	2	473.26	945.513	2.00828	38.5313	5105	5105	MS2	5/100
	Low	LQLFPGDSSR	gi116063550	3	1	CID		15.7	6.75575	1	1	43	20	2	560.294	1119.58	1.45493	34.6917	4786	4786	MS2	3/104
	Low	cVAVmGNLIPVR	gi116063550	4	1	CID	C1(Carbamidomethyl), M5(Oxidation)	15.03	9.93186	0.333333	1	45	24	2	672.861	1344.71	0.979061	25.3587	3797	3797	MS2	6/108
	Low	ALNVGGTSAR	gi116063550	4	1	CID		14.94	7.24937	1	1	43	21	2	473.26	945.514	2.3956	29.0646	4271	4271	MS2	5/100
	Low	LGTLGYPSYGmR	gi116063550	4	1	CID	M11(Oxidation)	14.43	12.9412	0.214286	1	45	24	2	665.828	1330.65	1.83279	44.0343	5519	5519	MS2	12/88
	Low	EHEVTPISK	gi116063550	4	1	CID		13.67	6.65781	1	1	41	21	2	520.276	1039.54	2.02167	11.8632	1048	1048	MS2	3/64
	Low	LQLFPGDSSR	gi116063550	3	1	CID		13.54	11.109	0.214286	1	43	24	2	560.294	1119.58	2.10913	29.698	4338	4338	MS2	3/104
	Low	LQLFPGDSSR	gi116063550	3	1	CID		12.95	12.0309	0.0769231	1	43	21	2	560.294	1119.58	1.3459	43.2087	5457	5457	MS2	3/104
	Low	HSYTIYVR	gi116063550	4	1	CID		12.93	11.4956	0.0769231	1	43	19	2	519.773	1038.54	2.0747	16.9044	2165	2165	MS2	6/56
	Low	LQLFPGDSSR	gi116063550	3	1	CID		12.77	13.264	1	1	43	22	2	560.294	1119.58	2.10913	27.8514	4133	4133	MS2	3/104
	Low	IGVLLDYENAK	gi116063550	3	1	CID		12.47	12.8678	1	1	43	23	2	617.839	1234.67	2.52273	30.8549	4438	4438	MS2	11/88
	Low	YEEKIQALGEK	gi116063550	4	1	CID		11.9	18.7143		2	44	25	3	436.568	1307.69	3.49783	15.7432	1908	1908	MS2	10/108
	Low	ALEHAKDEVHKNmcK	gi116063550	4	1	CID	M13(Oxidation), C14(Carbamidomethyl)	11.62	49.5141		2	48	25	4	457.224	1825.87	2.19453	9.71966	679	679	MS2	9/148
	Low	KIGVLLDYENAK	gi116063550	3	1	CID		10.09	14.0165	1	1	41	22	3	454.927	1362.77	2.14189	30.8386	4435	4435	MS2	8/132
Peptide sequence data for myospryn (stretch-responsive fibronectin protein type 3 [Mus musculus]) immunoaffinity purification from mouse heart. Related to Supplementary Fig. 4)
Accession #	Coverage	# Peptides	#AAs	MW [kDa]	Score	Description
gi124430578	36.57	246	4966	564.458	3427.78	ryanodine receptor 2, cardiac [Mus musculus]
	Sequence	# Proteins	# Protein Groups	Activation Type	Modifications	IonScore	Exp Value	Identity High	Δ Score	Rank	Charge	MH+ [Da]	ΔM [ppm]	First Scan	Last Scan	RT [min]	MSOrder	Ions Matched	Annotation
	LmTEIIELAESGIR	3	1	CID	M2(OxidaR1)	107.42	2.23338e-09	40	0	1	2	1590.84	3.45558	4944	4944	26.9845	MS2	10/120
	YSmQTSLIVAALK	3	1	CID	M3(OxidaR1)	93.29	4.13728e-08	39	0	1	2	1440.78	2.84831	4312	4312	24.3369	MS2	11/122
	LHVYSSAAHFADVAGR	5	1	CID		86.96	5.43605e-07	44	0	1	2	1700.85	2.68364	2927	2927	19.5633	MS2	11/134
	WAQESVIEDPELVR	4	1	CID		84.16	6.64197e-07	42	0	1	2	1670.84	3.33317	4197	4197	23.9027	MS2	12/140
	LGIAILNGGNSTVQQK	2	1	CID		82.73	3.53068e-07	38	0	1	2	1612.9	2.81731	3939	3939	22.9814	MS2	11/140
	VLQDDEFTcDLFR	2	1	CID	C9(CarbaR1)	81.1	1.8106e-06	43	0	1	2	1657.76	3.18067	4790	4790	26.2211	MS2	11/128
	EISIEDAKLEGEEEAK	4	1	CID		80.97	1.9204e-06	43	0	1	2	1789.87	1.83661	3116	3116	20.202	MS2	12/162
	QFIFDVVNEGGEKEK	3	1	CID		80.89	1.7952e-06	43	0	1	2	1738.87	1.16103	4060	4060	23.4144	MS2	12/158
	IVSSLLLGGSLVEGAK	3	1	CID		80.37	1.67137e-07	32	0	1	2	1542.91	2.6681	4838	4838	26.4094	MS2	11/140
	SNQHLIcDNLLPGR	5	1	CID	C7(CarbaR1)	79.16	2.35276e-06	42	0	1	2	1636.83	4.24146	3375	3375	21.06	MS2	10/142
	YLAGcGLQScQmLVSK	4	1	CID	C5(CarbaR1) C10(CarbaR1) M12(OxidaR1)	79.07	3.42156e-06	44	0	1	2	1830.86	3.06538	3256	3256	20.6823	MS2	13/148
	SFGSQNnNTDImFYR	4	1	CID	N7(DeamiR1) M12(OxidaR1)	78.18	3.59762e-06	43	0	1	2	1810.77	1.2606	3763	3763	22.3883	MS2	9/150
	VTNSLDSSPHR	3	1	CID		77.88	2.16452e-06	41	0	1	2	1212.6	2.38739	1139	1139	13.0874	MS2	10/108
	DPVGGTTEFLFVPLIK	4	1	CID		77.08	1.43779e-06	38	0	1	2	1732.96	3.15649	5417	5417	30.9528	MS2	12/134
	GEGGnGLLAAmEEAIK	4	1	CID	N5(DeamiR1) M11(OxidaR1)	76.32	4.92126e-06	43	0	1	2	1576.75	2.1449	3799	3799	22.5047	MS2	13/164
	ILTSLYALGTSK	3	1	CID		76.2	7.20849e-07	34	0	1	2	1266.73	2.65853	4214	4214	23.9577	MS2	9/104
	AAASLDTAALSATDmALALNR	4	1	CID	M15(OxidaR1)	75.89	5.21447e-06	43	0	1	2	2063.05	4.02886	4719	4719	25.8984	MS2	18/182
	VGDDLILVSVSSER	8	1	CID		71.84	7.80654e-06	40	0	1	2	1488.79	3.01333	4491	4491	24.9354	MS2	10/124
	AVNLFLQGYEK	2	1	CID		71.58	5.88686e-06	39	0	1	2	1281.69	3.61423	4273	4273	24.1883	MS2	9/96
	AIDmSNVTLSR	4	1	CID	M4(OxidaR1)	71.28	1.02512e-05	41	0	1	2	1222.61	2.54992	2443	2443	17.8396	MS2	10/104
	KDSSLSAVLNSIDVK	3	1	CID		70.38	8.17727e-06	39	0	1	2	1575.86	3.69513	4428	4428	24.7072	MS2	10/162
	RISQTSQVSIDAAHGYSPR	4	1	CID		70.02	2.1023e-05	43	0	1	3	2073.05	3.98135	2349	2349	17.4852	MS2	12/208
	AAmVLFLDR	4	1	CID	M3(OxidaR1)	69.75	1.28911e-05	40	0	1	2	1051.56	1.87523	3974	3974	23.0944	MS2	7/64
	ALQEmLANTVEK	6	1	CID	M5(OxidaR1)	67.73	2.39828e-05	41	0	1	2	1362.7	2.06187	2891	2891	19.4459	MS2	17/120
	IDGTIDSSPcLK	4	1	CID	C10(CarbaR1)	66.52	3.50421e-05	41	0	1	2	1305.64	3.0411	2737	2737	18.9109	MS2	7/100
	AEGLGmVTEEGSGEK	2	1	CID	M6(OxidaR1)	65.52	5.14937e-05	42	0	1	2	1509.68	3.21925	2309	2309	17.3673	MS2	10/136
	DSSLSAVLNSIDVK	3	1	CID		64.53	5.00014e-05	41	0	1	2	1447.77	2.83993	5092	5092	27.8855	MS2	9/136
	GEGGNGLLAAmEEAIK	4	1	CID	M11(OxidaR1)	64.51	7.56669e-05	43	0	1	2	1575.77	2.87753	3512	3512	21.5661	MS2	11/164
	LSQDSSQIELLK	4	1	CID		64.25	4.51381e-05	40	0	1	2	1360.73	1.79888	3503	3503	21.5326	MS2	7/120
	QFIFDVVNEGGEK	3	1	CID		63.22	8.70201e-05	42	0	1	2	1481.73	3.23298	4595	4595	25.3989	MS2	10/134
	LmmNNEFIVPmTEETK	4	1	CID	M2(OxidaR1) M3(OxidaR1) M11(OxidaR1)	63.01	0.000167387	45	0	1	2	1974.89	4.8343	3456	3456	21.3538	MS2	11/162
	KPLESALPSEDLTDLK	3	1	CID		62.76	5.89251e-05	40	0	1	2	1755.94	3.40427	3711	3711	22.2075	MS2	13/170
	EPNPEAEELFR	3	1	CID		61.97	0.000107752	42	0	1	2	1330.63	2.61118	3686	3686	22.133	MS2	9/110
	SFGSQnNNTDImFYR	4	1	CID	N6(DeamiR1) M12(OxidaR1)	61.9	0.000152762	43	0.208237	2	2	1810.77	1.2606	3763	3763	22.3883	MS2	8/150
	SFGSQNNnTDImFYR	4	1	CID	N8(DeamiR1) M12(OxidaR1)	61.89	0.000153114	43	0.208365	3	2	1810.77	1.2606	3763	3763	22.3883	MS2	8/150
	AFLDNAAEDLEK	3	1	CID		60.52	0.000140304	41	0	1	2	1335.65	2.4279	4049	4049	23.3695	MS2	9/116
	LSmPIEcAEVFSK	4	1	CID	M3(OxidaR1) C7(CarbaR1)	59.02	0.000284588	43	0	1	2	1526.72	1.15339	3661	3661	22.0466	MS2	9/116
	RIsQTSQVSIDAAHGYSPR	4	1	CID	S3(PhospR1)	58.85	0.000435062	45	0	1	3	2153.02	2.74524	2687	2687	18.7113	MS2	17/208
	NYNLQmSLETLK	5	1	CID	M6(OxidaR1)	57.92	0.000249096	41	0	1	2	1469.73	2.81367	4087	4087	23.5206	MS2	9/116
	LYSAVcALGNHR	4	1	CID	C6(CarbaR1)	57.86	0.000252479	41	0	1	2	1360.68	2.24571	2772	2772	19.0408	MS2	10/92
	LcFLESTSNSK	6	1	CID	C2(CarbaR1)	57.12	0.000279585	41	0	1	2	1285.61	1.92735	3361	3361	21.0183	MS2	8/94
	LGIAILNGGnSTVQQK	2	1	CID	N10(DeamiR1)	57.06	0.000171796	39	0	1	2	1613.88	-2.18778	3985	3985	23.1301	MS2	11/140
	LcFLESTSnSK	6	1	CID	C2(CarbaR1) N9(DeamiR1)	57.02	0.000296127	41	0	1	2	1286.6	2.65956	3624	3624	21.9321	MS2	9/94
	QGWTYGIQQDVK	4	1	CID		56.71	0.000361658	42	0	1	2	1422.7	1.18888	3551	3551	21.6851	MS2	8/122
	LIEDLAKPGAELPEEDEAmKR	2	1	CID	M19(OxidaR1)	56.62	0.000559671	44	0	1	3	2370.19	3.80008	3209	3209	20.5021	MS2	26/216
	TLLGYGYHLEAPDQDHASR	4	1	CID		56.56	0.000661187	44	0	1	3	2143.02	2.97828	3398	3398	21.1355	MS2	19/188
	LGIAILnGGNSTVQQK	2	1	CID	N7(DeamiR1)	56.34	0.000202775	39	0.0126183	2	2	1613.88	-2.18778	3985	3985	23.1301	MS2	11/140
	TLLYGHAILLR	13	1	CID		56.06	5.0911e-05	33	0	1	2	1269.77	2.74411	3910	3910	22.8972	MS2	8/80
	GETGPmVAATLK	2	1	CID	M6(OxidaR1)	55.97	0.000357516	41	0	1	2	1190.61	1.89093	2429	2429	17.791	MS2	8/104
	FSLKDTEEEVR	3	1	CID		55.84	0.000437703	42	0	1	2	1352.67	1.27853	3003	3003	19.8111	MS2	8/108
	LVINTQSFPNNYWDK	3	1	CID		55.37	0.00066444	43	0	1	2	1838.91	4.8036	4513	4513	25.0309	MS2	8/152
	EKEmVTSLFcK	3	1	CID	M4(OxidaR1) C10(CarbaR1)	55.22	0.000506073	42	0	1	2	1387.66	2.3596	2958	2958	19.6735	MS2	7/110
	SPPQEQINmLLNFK	4	1	CID	M9(OxidaR1)	55.04	0.000575898	42	0	1	2	1674.85	1.14671	4749	4749	25.9892	MS2	9/132
	VYFEISESSR	6	1	CID		54.72	0.000504076	41	0	1	2	1216.59	2.48036	3540	3540	21.65	MS2	15/82
	IELGWQYGPVR	5	1	CID		54.56	0.000457378	41	0	1	2	1317.7	2.62813	4406	4406	24.6406	MS2	12/90
	GAAEmVLQTISASK	2	1	CID	M5(OxidaR1)	53.89	0.000618604	41	0	1	2	1421.74	7.54441	4104	4104	23.576	MS2	10/134
	LcLAAEGFGNR	10	1	CID	C2(CarbaR1)	53.51	0.000629712	41	0	1	2	1207.59	1.24919	3549	3549	21.6804	MS2	10/82
	TVTVTLGDEK	4	1	CID		53.43	0.000467787	40	0	1	2	1062.57	1.96845	2582	2582	18.3264	MS2	8/88
	SVAGGLPGAGFYGPK	4	1	CID		53.19	0.000621495	41	0	1	2	1377.72	1.98595	3790	3790	22.4786	MS2	16/112
	LGIAILnGGnSTVQQK	2	1	CID	N7(DeamiR1) N10(DeamiR1)	52.7	0.000581337	40	0	1	2	1614.87	1.71826	4242	4242	24.0584	MS2	11/140
	ScHDEEDDDGEEEVK	2	1	CID	C2(CarbaR1)	52.19	0.00063022	40	0	1	2	1792.65	2.90052	1181	1181	13.2687	MS2	12/136
	RISQTsQVSIDAAHGYSPR	4	1	CID	S6(PhospR1)	51.46	0.00238535	45	0.125573	2	3	2153.02	2.74524	2687	2687	18.7113	MS2	18/208
	RISQtSQVSIDAAHGYSPR	4	1	CID	T5(PhospR1)	51.46	0.00238535	45	0.125573	3	3	2153.02	2.74524	2687	2687	18.7113	MS2	18/208
	TVSSPNQHLLR	5	1	CID		51.18	0.0006893	39	0	1	2	1251.68	2.70177	1889	1889	15.9075	MS2	12/96
	RQFIFDVVNEGGEKEK	3	1	CID		50.63	0.00159889	42	0	1	3	1894.97	1.77318	3445	3445	21.3216	MS2	11/168
	TVHYEGGAVSVHAR	5	1	CID		50.56	0.00160158	42	0	1	2	1482.75	2.99903	1657	1657	15.0796	MS2	15/122
	LKDLTSSDTFK	5	1	CID		49.98	0.00097498	39	0	1	2	1254.66	2.05427	2466	2466	17.9357	MS2	10/110
	AAmVVSEEDHLK	3	1	CID	M3(OxidaR1)	49.97	0.00193683	42	0	1	2	1344.65	1.77066	1828	1828	15.685	MS2	7/94
	HILQLIEPSVFK	4	1	CID		49.97	0.000228573	33	0	1	2	1423.83	3.57688	4603	4603	25.4269	MS2	17/108
	TDDEVVLQcTATIHK	6	1	CID	C9(CarbaR1)	49.6	0.00242157	43	0	1	2	1729.85	4.61927	2951	2951	19.6449	MS2	9/148
	KEVDGmGTSEIK	5	1	CID	M6(OxidaR1)	49.35	0.00186761	42	0	1	2	1309.63	2.12566	1127	1127	13.0423	MS2	8/126
	LAENIHELWVmNK	5	1	CID	M11(OxidaR1)	48.26	0.00257358	42	0	1	2	1612.82	1.67183	3608	3608	21.8801	MS2	8/122
	LAVFSqPIINK	3	1	CID	Q6(DeamiR1)	48.04	0.000850351	37	0	1	2	1230.71	2.66136	4159	4159	23.7752	MS2	8/90
	SFGSqNNNTDImFYR	4	1	CID	Q5(DeamiR1) M12(OxidaR1)	47.08	0.00463463	43	0.3978	4	2	1810.77	1.2606	3763	3763	22.3883	MS2	7/150
	LHVYSSAAHFADVAGR	5	1	CID		46.96	0.00532932	44	0	1	3	1700.85	2.54813	2906	2906	19.4988	MS2	20/134
	LAVFSQPIINK	3	1	CID		46.48	0.000936731	36	0	1	2	1229.73	2.29536	3952	3952	23.0223	MS2	8/90
	LAENAHNVWAR	5	1	CID		46.19	0.00371354	41	0	1	2	1280.65	2.03556	2255	2255	17.1748	MS2	6/94
	ISQTSQVSIDAAHGYSPR	4	1	CID		46.15	0.00547201	43	0	1	3	1916.95	4.02713	2613	2613	18.4291	MS2	9/194
	TIQmLTEAVK	4	1	CID	M4(OxidaR1)	46	0.00206854	39	0	1	2	1149.62	2.20277	3033	3033	19.9084	MS2	7/98
	GGGNHPLLVPYDTLTAK	4	1	CID		44.23	0.00482348	41	0	1	2	1752.93	1.99794	3782	3782	22.4482	MS2	9/160
	TILSSVTHnGK	16	1	CID	N9(DeamiR1)	44.2	0.00371445	39	0	1	2	1157.62	2.71171	2437	2437	17.8214	MS2	7/96
	LIEDLAKPGAELPEEDEAmK	2	1	CID	M19(OxidaR1)	44.07	0.0112273	44	0	1	3	2214.09	2.93034	3504	3504	21.5349	MS2	19/206
	ISELLGmDK	3	1	CID	M7(OxidaR1)	43.74	0.00567855	41	0	1	2	1021.53	1.52068	2736	2736	18.9087	MS2	5/76
	GYPDIGWNPVEGER	4	1	CID		43.52	0.0093795	43	0	1	2	1588.74	3.48001	4306	4306	24.3176	MS2	9/134
	SIISLLDK	12	1	CID		43.36	0.00148544	35	0	2	2	888.542	2.3047	4467	4467	24.8535	MS2	7/68
	TILSSVTHNGK	16	1	CID		43.29	0.0030637	38	0	1	2	1156.63	2.10157	2304	2304	17.3504	MS2	7/96
	LGIAILNGGNSTVqQK	2	1	CID	Q14(DeamiR1)	43.18	0.00419773	39	0.243253	3	2	1613.88	-2.18778	3985	3985	23.1301	MS2	11/140
	VAELLANmPDPTQDEVRGDEEEGER	3	1	CID	M8(OxidaR1)	43.03	0.0250959	47	0	1	3	2815.27	0.0537156	3186	3186	20.4139	MS2	10/270
	LGIAILnGGNSTVqQK	2	1	CID	N7(DeamiR1) Q14(DeamiR1)	43.02	0.00540042	40	0.183681	2	2	1614.87	1.71826	4242	4242	24.0584	MS2	11/140
	DQQEQVKEDmETK	13	1	CID	M10(OxidaR1)	42.78	0.0109769	43	0	1	2	1623.72	2.54558	998	998	12.4923	MS2	9/140
	VAWSGSHIR	5	1	CID		42.65	0.00415587	38	0	1	2	1012.53	2.01806	1984	1984	16.209	MS2	7/68
	VVEPDmSAGFcPDHK	4	1	CID	M6(OxidaR1) C11(CarbaR1)	42.42	0.0127848	43	0	1	2	1704.74	3.10183	2298	2298	17.3243	MS2	11/132
	VGWSRPGcQPDLELGSDDR	4	1	CID	C8(CarbaR1)	42.32	0.0193572	45	0	1	3	2143.99	3.82805	3468	3468	21.3995	MS2	24/200
	LGIAILnGGNSTVQqK	2	1	CID	N7(DeamiR1) Q15(DeamiR1)	41.82	0.00711915	40	0.206452	3	2	1614.87	1.71826	4242	4242	24.0584	MS2	11/140
	TVHYEGGAVSVHAR	5	1	CID		41.66	0.0123708	42	0	1	3	1482.75	3.10766	1648	1648	15.048	MS2	14/122
	LGIAILNGGNSTVQqK	2	1	CID	Q15(DeamiR1)	41.14	0.00671451	39	0.279005	4	2	1613.88	-2.18778	3985	3985	23.1301	MS2	11/140
	SNcYmVcAGESmSPGQGR	4	1	CID	C3(CarbaR1) M5(OxidaR1) C7(CarbaR1) M12(OxidaR1)	41.02	0.0160705	43	0	1	3	2022.78	4.85038	2140	2140	16.7294	MS2	17/192
	DLYAFYPLLIR	3	1	CID		40.92	0.00477367	37	0	1	2	1383.77	3.53618	5443	5443	31.2244	MS2	7/80
	LLTNHYER	7	1	CID		40.13	0.0118548	40	0	1	2	1045.55	2.67231	1557	1557	14.7209	MS2	6/72
	ELSTYYQVEPSTK	4	1	CID		40.08	0.0184569	42	0	1	2	1544.75	1.77009	3114	3114	20.1976	MS2	17/130
	TmLAWGWR	4	1	CID	M2(OxidaR1)	39.82	0.010272	39	0	1	2	1036.51	2.66874	4226	4226	24.0026	MS2	7/56
	EGDSmALYNR	4	1	CID	M5(OxidaR1)	39.13	0.014906	40	0	1	2	1171.51	1.7691	1898	1898	15.9338	MS2	7/80
	DLDLDTPSIEKR	3	1	CID		38.4	0.0219273	41	0	1	2	1401.73	3.07395	3229	3229	20.5813	MS2	14/108
	KAAmVVSEEDHLK	3	1	CID	M4(OxidaR1)	38.29	0.0236388	42	0	1	3	1472.74	2.73448	1462	1462	14.3575	MS2	13/126
	FLPPPGYAAcYEAVLPK	5	1	CID	C10(CarbaR1)	37.92	0.0300836	42	0	1	3	1892.97	4.86852	4738	4738	25.9587	MS2	13/128
	WHQGNEHYGR	4	1	CID		37.75	0.0237215	41	0	1	3	1283.57	3.20397	1037	1037	12.6603	MS2	8/86
	KDSSLSAVLNSIDVK	3	1	CID		37.5	0.0158711	39	0	1	3	1575.86	3.68168	4421	4421	24.6856	MS2	7/162
	KLEFDGLYITEQPSEDDIK	9	1	CID		37.26	0.0558063	44	0	1	3	2240.1	4.31018	4493	4493	24.9402	MS2	11/208
	AAmVVSEEDHLK	3	1	CID	M3(OxidaR1)	37.04	0.0378095	42	0	1	3	1344.65	3.06947	1832	1832	15.6993	MS2	13/94
	VTNSLDSSPHR	3	1	CID		37	0.0264771	41	0	1	3	1212.6	1.12273	1120	1120	13.0152	MS2	12/108
	LLNYFAR	3	1	CID		36.83	0.0102189	36	0	1	2	896.501	2.25493	3735	3735	22.2941	MS2	5/58
	AALDFSDAR	3	1	CID		36.81	0.0186666	39	0	1	2	965.471	2.13149	2986	2986	19.7608	MS2	7/70
	QYDGIGGLVR	4	1	CID		36.65	0.0244387	40	0	1	2	1077.57	2.67743	3459	3459	21.3616	MS2	7/90
	KAAmVVSEEDHLKAEAR	3	1	CID	M4(OxidaR1)	36.47	0.0492439	43	0	1	3	1899.96	4.07379	1709	1709	15.2481	MS2	17/176
	AAASLDTAALSATDmALALNR	4	1	CID	M15(OxidaR1)	36.39	0.0453719	42	0	1	3	2063.05	3.77127	4715	4715	25.8676	MS2	9/182
	LGIAILNGGnSTVqQK	2	1	CID	N10(DeamiR1) Q14(DeamiR1)	36.28	0.0254934	40	0.311575	4	2	1614.87	1.71826	4242	4242	24.0584	MS2	17/140
	STVFLFNR	5	1	CID		36.19	0.0124185	37	0	1	2	983.533	2.44149	4194	4194	23.8958	MS2	7/60
	DIIDEQGQR	2	1	CID		35.98	0.030042	40	0	1	2	1073.52	1.98622	2203	2203	16.9986	MS2	7/78
	IEImGSAK	2	1	CID	M4(OxidaR1)	35.85	0.0245195	39	0	1	2	864.452	1.93435	1544	1544	14.6715	MS2	7/64
	LTPSQEAmVDK	5	1	CID	M8(OxidaR1)	35.53	0.0435801	41	0	1	2	1234.6	1.81703	1708	1708	15.2458	MS2	13/108
	WHQGNEHYGR	4	1	CID		35.5	0.0377241	41	0	1	2	1283.57	1.69153	1032	1032	12.6331	MS2	6/86
	VVLPLIDQYFK	3	1	CID		35.44	0.00805841	34	0	1	2	1334.77	3.04864	5221	5221	28.8837	MS2	9/86
	TDDEVVLQcTATIHK	6	1	CID	C9(CarbaR1)	35.26	0.0667486	43	0	1	3	1729.85	2.89684	2923	2923	19.5539	MS2	14/148
	LGIAILNGGnSTVQqK	2	1	CID	N10(DeamiR1) Q15(DeamiR1)	34.52	0.0382321	40	0.344972	5	2	1614.87	1.71826	4242	4242	24.0584	MS2	16/140
	HNVYSIYNTR	3	1	CID		34.5	0.0561847	41	0	1	2	1266.62	0.645244	2380	2380	17.5838	MS2	6/96
	DLDLDTPSIEK	3	1	CID		34.48	0.0529152	41	0	1	2	1245.62	2.63146	3748	3748	22.3427	MS2	10/98
	LAENIHELWVmNK	5	1	CID	M11(OxidaR1)	34.47	0.0591287	42	0	1	3	1612.82	2.75702	3599	3599	21.8543	MS2	12/122
	VTnSLDSSPHR	3	1	CID	N3(DeamiR1)	34.43	0.050445	41	0	1	2	1213.58	1.04441	1201	1201	13.3574	MS2	7/108
	IAEDPSRDGPSPTSGSSK	4	1	CID		34.28	0.0995458	44	0	1	3	1787.84	3.26596	1406	1406	14.1536	MS2	9/186
	DLLLQTR	5	1	CID		34.21	0.0350866	39	0	2	2	858.506	1.58671	3367	3367	21.0367	MS2	6/62
	VSTSSVVEGK	3	1	CID		34.13	0.0413413	40	0	1	2	992.528	2.45661	1591	1591	14.8481	MS2	7/84
	TLLALGcHVGIADEHAEEK	5	1	CID	C7(CarbaR1)	33.9	0.102028	43	0	1	3	2063.03	3.13572	3358	3358	21.011	MS2	16/178
	LLSLVEK	4	1	CID		33.8	0.00752449	32	0	2	2	801.51	1.49778	3264	3264	20.7135	MS2	6/54
	YNVLTLVR	3	1	CID		33.61	0.0135226	34	0	1	2	977.58	2.5596	4250	4250	24.0874	MS2	6/68
	RISQTSQVsIDAAHGYSPR	4	1	CID	S9(PhospR1)	33.51	0.148782	45	0.430586	4	3	2153.02	2.74524	2687	2687	18.7113	MS2	14/208
	LAENAHNVWAR	5	1	CID		33.3	0.0646644	41	0	1	3	1280.65	3.76161	2243	2243	17.1379	MS2	9/94
	IKNVmPLSAGLFK	4	1	CID	M5(OxidaR1)	33.24	0.018614	35	0	1	3	1433.82	2.78343	3583	3583	21.7926	MS2	9/118
	YLcTAVLPLLTR	4	1	CID	C3(CarbaR1)	33.06	0.0259513	37	0	1	2	1419.81	5.26677	5010	5010	27.3228	MS2	7/102
	QFIFDVVNEGGEKEK	3	1	CID		33.04	0.106693	43	0	1	3	1738.87	2.9176	4044	4044	23.3526	MS2	9/158
	VVEPDmSAGFcPDHK	4	1	CID	M6(OxidaR1) C11(CarbaR1)	33	0.113093	43	0	1	3	1704.74	3.6377	2276	2276	17.2484	MS2	11/132
	RPEcFGPALR	7	1	CID	C4(CarbaR1)	32.62	0.0707565	41	0	1	3	1202.61	1.65012	2403	2403	17.6722	MS2	14/90
	FLPPPGYAAcYEAVLPK	5	1	CID	C10(CarbaR1)	32.55	0.103454	42	0	1	2	1892.97	5.9806	4724	4724	25.9173	MS2	6/128
	EISIEDAK	4	1	CID		32.52	0.0586346	40	0	1	2	904.464	1.41935	2386	2386	17.6028	MS2	5/66
	RTVHYEGGAVSVHAR	5	1	CID		32.32	0.0890637	41	0	1	4	1638.85	3.04843	1410	1410	14.168	MS2	8/158
	IKNVmPLSAGLFK	4	1	CID	M5(OxidaR1)	31.97	0.0250003	35	0	1	2	1433.82	2.64429	3603	3603	21.8641	MS2	5/118
	YEQELFK	4	1	CID		31.94	0.0497394	38	0	1	2	956.474	2.07257	3007	3007	19.8255	MS2	6/60
	YSmQTSLIVAALKR	3	1	CID	M3(OxidaR1)	31.85	0.0421922	38	0	1	3	1596.88	2.1177	3843	3843	22.6685	MS2	11/132
	VPLVIFK	9	1	CID		31.84	0.0213739	35	0	1	2	815.541	2.14296	4201	4201	23.917	MS2	5/50
	FLcYFcR	10	1	CID	C3(CarbaR1) C6(CarbaR1)	31.74	0.0595862	39	0	1	2	1065.47	2.83146	3987	3987	23.1347	MS2	6/50
	QmVDmLVESSNNVEmILK	2	1	CID	M2(OxidaR1) M5(OxidaR1) M15(OxidaR1)	31.38	0.236092	45	0	1	3	2128	4.37173	4368	4368	24.5116	MS2	18/190
	LLTnHYER	7	1	CID	N4(DeamiR1)	30.91	0.104127	41	0	1	2	1046.53	2.30589	1845	1845	15.7527	MS2	7/72
	LVFDVPLLNEHAK	4	1	CID		30.87	0.0435014	37	0	1	2	1494.84	4.30173	4673	4673	25.6932	MS2	9/116
	RPEcFGPALR	7	1	CID	C4(CarbaR1)	30.79	0.103585	40	0	1	2	1202.61	1.54149	2400	2400	17.6602	MS2	6/90
	LVPYTLLDDR	4	1	CID		30.63	0.08148	39	0	1	2	1204.66	2.69841	4343	4343	24.4317	MS2	4/80
	LGIAILNGGNSTVqqK	2	1	CID	Q14(DeamiR1) Q15(DeamiR1)	30.56	0.0951542	40	0.420114	6	2	1614.87	1.71826	4242	4242	24.0584	MS2	12/140
	cWEFFPAGDcFR	4	1	CID	C1(CarbaR1) C10(CarbaR1)	30.55	0.132466	41	0	1	2	1591.65	2.60173	5059	5059	27.6934	MS2	5/100
	LmTEIIELAESGIR	3	1	CID	M2(OxidaR1)	30.52	0.106326	40	0	1	3	1590.85	4.17456	4934	4934	26.9416	MS2	7/120
	LYSAVcALGnHR	4	1	CID	C6(CarbaR1) N10(DeamiR1)	30.21	0.148731	41	0	1	3	1361.67	3.1781	2872	2872	19.3822	MS2	12/92
	LHVYSSAAHFADVAGR	5	1	CID		30.13	0.256991	44	0	1	4	1700.85	4.24366	2908	2908	19.5036	MS2	10/134
	TAHGHLVPDR	4	1	CID		29.94	0.127398	40	0	1	2	1102.58	2.05681	972	972	12.3402	MS2	7/88
	SNQHLIcDNLLPGR	5	1	CID	C7(CarbaR1)	29.81	0.2044	42	0	1	3	1636.82	1.6035	3350	3350	20.9868	MS2	18/142
	YVDEAHQYILEFDGGSR	3	1	CID		29.72	0.359603	45	0	1	3	1998.92	4.47891	4142	4142	23.7231	MS2	15/174
	WLKEPNPEAEELFR	3	1	CID		29.65	0.213371	42	0	1	3	1757.89	2.11127	4036	4036	23.3243	MS2	8/140
	LANKEESEKERPEEQAPR	3	1	CID		29.63	0.272723	43	0	1	3	2140.07	5.38223	1005	1005	12.5225	MS2	13/184
	LKDLTSSDTFKEYDPDGK	5	1	CID		29.35	0.323638	44	0	1	3	2058.99	4.06551	3034	3034	19.9106	MS2	14/194
	EAAVPEEEGGTPEK	4	1	CID		29.33	0.201508	42	0	1	2	1442.67	2.40849	1755	1755	15.4203	MS2	7/128
	ELmDLQK	2	1	CID	M3(OxidaR1)	28.99	0.101514	39	0	1	2	892.446	1.8974	1758	1758	15.4322	MS2	6/56
	AAmVVSEEDHLKAEAR	3	1	CID	M3(OxidaR1)	28.86	0.302549	43	0	1	3	1771.87	2.30307	1997	1997	16.2559	MS2	13/144
	FSLKDTEEEVR	3	1	CID		28.59	0.230986	42	0	1	3	1352.67	3.09613	2991	2991	19.7781	MS2	8/108
	AFAFDGFK	4	1	CID		28.52	0.124295	39	0	1	2	902.443	2.43153	4218	4218	23.9723	MS2	6/56
	DTEEEVRDIIR	3	1	CID		27.73	0.263861	41	0	1	2	1374.69	2.25872	3544	3544	21.6639	MS2	9/102
	RLVFDVPLLNEHAK	4	1	CID		27.57	0.0694689	35	0	1	3	1650.94	3.87629	4241	4241	24.056	MS2	13/142
	KIIAYQQK	3	1	CID		27.4	0.0448556	33	0	1	2	991.596	2.65667	1327	1327	13.8743	MS2	8/72
	EAAVPEEEGGTPEKEISIEDAK	4	1	CID		26.3	0.830209	45	0	1	3	2328.11	5.37274	2953	2953	19.6547	MS2	19/222
	RQFIFDVVNEGGEK	3	1	CID		26.02	0.451562	42	0	1	3	1637.83	2.86857	3947	3947	23.0056	MS2	8/144
	NVmPLSAGLFK	4	1	CID	M3(OxidaR1)	25.93	0.210598	39	0	1	2	1192.64	1.50851	4077	4077	23.4848	MS2	5/100
	NLLLmDKEK	5	1	CID	M5(OxidaR1)	25.92	0.26008	40	0	1	2	1119.61	2.02058	2197	2197	16.9705	MS2	5/84
	GYFSLVEHPQR	2	1	CID		25.78	0.422389	42	0	1	2	1332.67	1.88302	3304	3304	20.8386	MS2	11/88
	STAFAFR	5	1	CID		25.55	0.132898	36	0	1	2	799.411	1.24601	3070	3070	20.0432	MS2	4/50
	ERPEEQAPR	3	1	CID		25.49	0.312714	40	0	1	2	1111.55	1.95169	827	827	11.407	MS2	6/86
	LLYQQAR	2	1	CID		25.39	0.147858	37	0	1	2	891.507	1.81603	2132	2132	16.7065	MS2	6/56
	HGLPGIGLSTSLRPR	4	1	CID		25.36	0.0924153	35	0	1	3	1560.9	2.79209	3220	3220	20.5484	MS2	14/120
	LAVFSQPIInK	3	1	CID	N10(DeamiR1)	25.23	0.162405	37	0.474813	2	2	1230.71	2.66136	4159	4159	23.7752	MS2	13/90
	THFLPLmEK	3	1	CID	M7(OxidaR1)	24.99	0.345324	40	0	1	2	1131.59	0.821713	2818	2818	19.1801	MS2	4/78
	LmmNNEFIVPmTEETK	4	1	CID	M2(OxidaR1) M3(OxidaR1) M11(OxidaR1)	24.97	1.05158	45	0	1	3	1974.89	3.66118	3470	3470	21.4044	MS2	4/162
	LEDPAIR	3	1	CID		24.69	0.101888	34	0	1	2	813.448	1.62642	2177	2177	16.8833	MS2	6/50
	DYAQEKPSR	4	1	CID		24.42	0.423934	40	0	1	2	1093.53	2.7756	934	934	12.1369	MS2	4/88
	SITLFPDENKK	4	1	CID		24.38	0.390287	40	0	1	2	1291.69	0.443564	3159	3159	20.3305	MS2	6/98
	VTNSLDSSPHR	3	1	CID		24.3	0.4973	41	0	1	3	1212.6	2.03825	1197	1197	13.3381	MS2	10/108
	KQYEDQLN	4	1	CID		24.23	0.317538	39	0	1	2	1037.49	2.3938	1597	1597	14.8774	MS2	5/72
	YAEHSHDKWSmDK	4	1	CID	M11(OxidaR1)	23.66	0.828333	42	0	1	3	1649.71	4.01612	953	953	12.2563	MS2	12/124
	YLSLmEDK	5	1	CID	M5(OxidaR1)	23.57	0.350315	39	0	1	2	1014.48	0.832963	2676	2676	18.6674	MS2	4/64
	mLDYLK	8	1	CID	M1(OxidaR1)	23.51	0.254693	37	0	1	2	798.408	1.12214	2707	2707	18.7944	MS2	5/40
	IIAYQQK	3	1	CID		23.29	0.169476	35	0	1	2	863.501	2.10665	1715	1715	15.2721	MS2	6/54
	EVDGmGTSEIK	5	1	CID	M5(OxidaR1)	23.24	0.579761	40	0	1	2	1181.54	2.00288	1527	1527	14.6162	MS2	6/96
	mPNQFLK	4	1	CID	M1(OxidaR1)	23.2	0.406836	39	0	1	2	893.457	1.77337	2271	2271	17.2322	MS2	6/58
	SKGEHFPYEQEIK	3	1	CID		22.56	1.02661	42	0	1	3	1591.78	3.69145	2432	2432	17.8049	MS2	14/138
	YNEVmQALNmSAALTAR	4	1	CID	M5(OxidaR1) M10(OxidaR1)	22.44	1.64806	44	0	1	3	1914.91	4.18247	4115	4115	23.6135	MS2	13/182
	AVVAcFR	8	1	CID	C5(CarbaR1)	22.35	0.360904	37	0	1	2	822.431	1.90054	2489	2489	18.0102	MS2	3/50
	GYFSLVEHPQR	2	1	CID		21.95	0.991861	41	0	1	3	1332.67	2.9682	3312	3312	20.8626	MS2	10/88
	YGEPEVPESAFWK	3	1	CID		21.72	1.43681	43	0.31741	2	2	1538.72	5.59806	4386	4386	24.5779	MS2	15/108
	TLLGYGYHLEAPDQDHASR	4	1	CID		21.66	2.02996	44	0	1	4	2143.02	2.47655	3396	3396	21.1307	MS2	11/188
	TVSSPNQHLLR	5	1	CID		21.64	0.602201	39	0	1	3	1251.68	2.41366	1882	1882	15.8869	MS2	7/96
	LSMPIEcAEVFSK	4	1	CID	C7(CarbaR1)	21.48	1.5636	43	0	1	2	1510.73	1.68763	4520	4520	25.0615	MS2	14/116
	WAQESVIEDPELVR	4	1	CID		20.79	1.43477	42	0	1	3	1670.84	3.07559	4234	4234	24.0352	MS2	8/140
	DQQEQVKEDmETK	13	1	CID	M10(OxidaR1)	20.49	1.85495	43	0	1	3	1623.72	3.75284	988	988	12.4307	MS2	10/140
	FFDmFLK	8	1	CID	M4(OxidaR1)	20.46	0.835633	39	0	1	2	963.467	2.63935	4576	4576	25.3116	MS2	6/48
	YLDFLR	7	1	CID		20.23	0.637811	38	0	1	2	826.448	1.94917	4405	4405	24.6386	MS2	5/40
	SPPQEQINmLLNFKDDK	4	1	CID	M9(OxidaR1)	20.06	2.58307	44	0	1	3	2033	3.50838	4252	4252	24.092	MS2	13/184
	ScHDEEDDDGEEEVK	2	1	CID	C2(CarbaR1)	19.8	1.09216	40	0	1	3	1792.65	3.55846	1107	1107	12.938	MS2	8/136
	LEYFINK	4	1	CID		19.69	0.563844	37	0	1	2	926.5	2.0094	3356	3356	21.0064	MS2	10/50
	RISQTSQVSIDAAHGYSPR	4	1	CID		19.33	2.4608	43	0	1	4	2073.05	5.85999	2347	2347	17.4801	MS2	9/208
	DTEEEVRDIIR	3	1	CID		19.21	1.74047	41	0	1	3	1374.69	2.9777	3539	3539	21.6477	MS2	6/102
	TREGDSmALYNR	4	1	CID	M7(OxidaR1)	18.89	2.2945	42	0	1	3	1428.66	3.92611	1532	1532	14.6329	MS2	9/118
	LIEDLAKPGAELPEEDEAmKR	2	1	CID	M19(OxidaR1)	18.61	3.62068	44	0	1	4	2370.19	2.74904	3205	3205	20.4857	MS2	13/216
	DLPNRTEDPSDPER	2	1	CID		18.38	3.40085	43	0	1	3	1640.75	1.62943	1830	1830	15.6895	MS2	9/148
	EESEKERPEEQAPR	3	1	CID		18.38	3.44586	43	0	1	3	1713.81	3.36383	920	920	12.048	MS2	12/140
	WGQPFR	5	1	CID		17.96	2.08822	41	0	1	2	790.402	2.07659	3019	3019	19.8656	MS2	3/48
	VFYQHPNLmR	10	1	CID	M9(OxidaR1)	17.93	2.09545	41	0	1	3	1320.65	1.40158	2370	2370	17.556	MS2	6/86
	AAmVVSEEDHLKAEAR	3	1	CID	M3(OxidaR1)	17.79	3.88407	43	0	1	4	1771.87	3.26619	2004	2004	16.277	MS2	13/144
	TVTVTLGDEKGK	4	1	CID		17.69	1.45109	39	0	1	3	1247.69	1.08507	2012	2012	16.3007	MS2	12/108
	EGLLQmK	4	1	CID	M6(OxidaR1)	17.66	1.1792	38	0	1	2	834.44	1.27388	2110	2110	16.6171	MS2	5/52
	TLLYGHAILLR	13	1	CID		17.38	0.375675	33	0	1	3	1269.77	2.76118	3902	3902	22.8738	MS2	10/80
	NLLLmDK	5	1	CID	M5(OxidaR1)	17.05	1.67064	39	0.0432099	2	2	862.472	1.7732	2922	2922	19.5518	MS2	6/60
	FYNKSEDGDTPDmK	3	1	CID	M13(OxidaR1)	16.9	4.27846	43	0	1	3	1662.7	3.25018	1370	1370	14.0132	MS2	8/140
	TILSSVTHNGK	16	1	CID		16.87	1.35997	38	0	1	3	1156.63	2.36278	2308	2308	17.3651	MS2	9/96
	GEHFPYEQEIK	3	1	CID		16.84	3.5772	42	0	1	3	1376.65	2.36503	2874	2874	19.3869	MS2	6/100
	GFKDLDLDTPSIEK	3	1	CID		16.58	3.47592	41	0	1	3	1577.81	3.54902	3685	3685	22.1305	MS2	6/144
	EmVTSLFcK	3	1	CID	M2(OxidaR1) C8(CarbaR1)	16.55	3.08284	41	0	1	2	1130.52	2.47843	3534	3534	21.6316	MS2	5/72
	QHPcLVEFcK	5	1	CID	C4(CarbaR1) C9(CarbaR1)	16.53	3.47503	41	0	1	3	1317.61	1.91458	2770	2770	19.0361	MS2	10/90
	LYSAVcALGNHR	4	1	CID	C6(CarbaR1)	16.28	3.77868	42	0	1	3	1360.68	4.09384	2723	2723	18.8635	MS2	12/92
	DLTSSDTFK	5	1	CID		15.59	2.36582	39	0	1	2	1013.48	2.20022	2749	2749	18.9543	MS2	6/76
	IQPLmKPYK	4	1	CID	M5(OxidaR1)	14.79	2.07766	37	0	1	2	1133.64	2.13644	1877	1877	15.87	MS2	6/80
	DLDLDTPSIEKR	3	1	CID		14.74	4.98067	41	0	1	3	1401.72	1.90084	3218	3218	20.5345	MS2	9/108
	SEPEKAEGEDGEKEEK	3	1	CID		14.67	8.80448	44	0	1	3	1790.8	3.41543	748	748	10.6205	MS2	8/170
	DITMWLSK	4	1	CID		14.62	3.66025	40	0.285086	2	2	993.509	2.01571	4777	4777	26.1069	MS2	6/68
	VFYQHPNLmR	10	1	CID	M9(OxidaR1)	14.62	4.49032	41	0	1	2	1320.65	1.68968	2382	2382	17.5885	MS2	20/86
	TQWEKPQVK	6	1	CID		14.29	4.02742	40	0	1	3	1143.62	2.13122	1691	1691	15.1908	MS2	9/84
	LANKEESEKERPEEQAPR	3	1	CID		14.1	9.69306	43	0	1	4	2140.07	4.02601	992	992	12.46	MS2	18/184
	VAHALcSHVDEPQLLYAIENK	4	1	CID	C6(CarbaR1)	13.98	10.6425	44	0.446775	4	4	2407.21	2.55741	3965	3965	23.0631	MS2	7/200
	DLPNRTEDPSDPER	2	1	CID		13.15	11.1481	43	0.118042	2	2	1640.75	3.29083	1844	1844	15.7502	MS2	6/148
	DLPnRTEDPSDPER	2	1	CID	N4(DeamiR1)	12.78	11.375	43	0.226392	5	3	1641.74	0.713696	2019	2019	16.3219	MS2	4/148
	SIYVER	3	1	CID		12.74	2.10183	35	0	1	2	766.411	1.47394	1834	1834	15.7038	MS2	4/48
	KEVDGmGTSEIK	5	1	CID	M6(OxidaR1)	12.27	9.53424	42	0	1	3	1309.63	2.23428	1119	1119	13.0129	MS2	8/126
	IDKDKETPKPEFNNHK	4	1	CID		11.49	12.9462	42	0.34753	4	4	1939.99	4.17448	1080	1080	12.8488	MS2	12/164
	MLDYLK	8	1	CID		11.46	6.86988	39	0	1	2	782.413	1.29017	3366	3366	21.0346	MS2	7/40
gi45774102	42.7	188	3604	397.534	3008.8	stretch-responsive fibronectin protein type 3 [Mus musculus]
	Sequence	# Proteins	# Protein Groups	Activation Type	Modifications	IonScore	Exp Value	Identity High	Δ Score	Rank	Charge	MH+ [Da]	ΔM [ppm]	First Scan	Last Scan	RT [min]	MSOrder	Ions Matched	Annotation
	ATNASGTSEQSEAALISTR	7	2	CID		111.64	1.92999e-09	44	0	1	2	1893.92	2.85091	2841	2841	19.2714	MS2	15/208
	TEQASEYVTSSEPIVHR	2	2	CID		98.01	4.69947e-08	44	0	1	2	1932.93	0.768291	2793	2793	19.1047	MS2	11/178
	QLSEVPTAGSELIDSR	4	2	CID		92.06	1.14441e-07	42	0	1	2	1701.87	3.24864	3760	3760	22.3806	MS2	14/174
	DHEVSALDTAISAVK	3	2	CID		91.65	9.69103e-08	41	0	1	2	1555.8	2.81856	3946	3946	23.0032	MS2	13/134
	KLASGNVEVLTQSK	4	2	CID		89.62	8.07666e-08	38	0	1	2	1473.83	1.70372	2411	2411	17.7036	MS2	11/148
	LNLAPTVTSELEQR	4	2	CID		86.41	2.35645e-07	40	0	1	2	1570.85	2.41356	4148	4148	23.7426	MS2	12/140
	LASGNVEVLTQSK	4	2	CID		85.81	2.8932e-07	40	0	1	2	1345.73	1.70302	2846	2846	19.2881	MS2	10/130
	mNSEEPASmILPVESK	4	2	CID	M1(OxidaR1) M9(OxidaR1)	84.58	9.50787e-07	44	0	1	2	1793.83	1.41299	3314	3314	20.8671	MS2	25/172
	LGAAPLDTDHTSETR	1	1	CID		83.3	9.62131e-07	43	0	1	2	1583.77	3.39548	2102	2102	16.5933	MS2	12/126
	KTQAESYcYTcK	3	2	CID	C8(CarbaR1) C11(CarbaR1)	81.8	1.2279e-06	42	0	1	2	1538.66	2.93294	1477	1477	14.42	MS2	9/126
	VESPHGEETDGHSLTQEGNLELEK	4	2	CID		80.04	4.65741e-06	46	0	1	3	2635.22	4.60455	2688	2688	18.7139	MS2	30/242
	AVLDSQEATAHK	4	2	CID		78.03	1.79591e-06	40	0	1	2	1269.65	3.73103	1440	1440	14.2793	MS2	10/110
	EKEVQEWVFSEGEK	4	2	CID		72.98	1.23056e-05	43	0	1	2	1723.82	2.30845	3575	3575	21.7639	MS2	8/152
	AKEELEQNAQGK	4	2	CID		72.95	7.96482e-06	41	0	1	2	1344.68	3.0631	903	903	11.9443	MS2	10/114
	EVLSQGSESFEHIR	3	2	CID		70.91	1.73667e-05	43	0	1	2	1617.79	2.92915	2949	2949	19.64	MS2	11/142
	SLVTEQGLPAEK	4	2	CID		69.88	1.15138e-05	40	0	1	2	1271.69	2.47181	2885	2885	19.4273	MS2	9/120
	YTLIDYNLSPGSGK	3	2	CID		69.8	1.68116e-05	42	0	1	2	1527.77	2.17446	4134	4134	23.6989	MS2	10/138
	LDESFYGPEKDDSK	3	2	CID		69.58	2.30772e-05	43	0	1	2	1629.73	2.81919	2622	2622	18.4621	MS2	12/134
	GSFSSTPELGHTSPLLLK	1	1	CID		67.02	2.6137e-05	41	0	1	2	1870.99	3.81728	3877	3877	22.7822	MS2	12/158
	STVEESSEEATK	3	2	CID		66.43	3.50593e-05	41	0	1	2	1296.58	1.63341	1170	1170	13.2227	MS2	9/108
	TYADSNLNVPSSTEHAFPSSAR	2	2	CID		66.07	9.42716e-05	45	0	1	3	2351.09	3.67975	3182	3182	20.404	MS2	25/238
	VQLGEFLENLQEK	3	2	CID		65.68	3.55435e-05	41	0	1	2	1546.82	4.13392	4989	4989	27.1927	MS2	9/132
	SSISQDLK	4	2	CID		64.64	3.04908e-05	39	0	1	2	877.464	1.8928	1946	1946	16.0845	MS2	7/72
	DEVLTDPSLASPVEHPGLK	4	2	CID		63.71	7.64375e-05	42	0	1	2	2004.03	5.47185	3727	3727	22.2564	MS2	11/170
	EDSGITWETNSSR	4	2	CID		63.35	8.48238e-05	42	0	1	2	1481.65	2.28419	2919	2919	19.5392	MS2	10/124
	KPGTGQLESSESTDLmSEK	4	2	CID	M16(OxidaR1)	62.25	0.000172236	44	0	1	2	2039.95	3.9412	2061	2061	16.4648	MS2	26/208
	KLAQSPEEDKVR	2	2	CID		62.02	5.81268e-05	39	0	1	3	1399.76	2.73724	1076	1076	12.834	MS2	14/118
	TASNTPPITGAIYK	4	2	CID		60.36	0.00011386	40	0	1	2	1433.77	2.51751	3140	3140	20.275	MS2	17/140
	VESPHGEETDGHSLTQEGNLELEK	4	2	CID		60.14	0.000456833	46	0	1	4	2635.21	2.57695	2664	2664	18.6172	MS2	15/242
	LPVNSGVEVER	4	2	CID		59.82	7.90598e-05	38	0	1	2	1198.64	2.00962	2590	2590	18.3492	MS2	10/104
	FEPDmEGLEPISTEK	4	2	CID	M5(OxidaR1)	59.53	0.000251608	43	0	1	2	1737.79	2.44706	3481	3481	21.4401	MS2	17/136
	SPGmPLFDVEEGVLSK	4	2	CID	M4(OxidaR1)	58.77	0.000305433	43	0	1	2	1720.85	3.94703	4721	4721	25.9101	MS2	9/148
	ETSPSPLSPEVEHR	4	2	CID		58.04	0.000311324	42	0	1	2	1564.76	3.96645	2289	2289	17.2976	MS2	8/126
	HHLEAVEDVHR	4	2	CID		57.31	0.000295391	42	0	1	3	1341.67	3.1692	1295	1295	13.7486	MS2	9/88
	mSASQEVWDR	3	2	CID	M1(OxidaR1)	57.24	0.000214004	40	0	1	2	1224.53	1.45421	2527	2527	18.1409	MS2	7/96
	VSDNEDLETRPGPSVEK	4	2	CID		57.14	0.000475168	43	0	1	3	1871.9	3.05797	2074	2074	16.5063	MS2	10/182
	KEEPSSDHKETWLSSSDVVDR	4	2	CID		56.21	0.000931239	45	0	1	3	2431.14	7.091	2580	2580	18.3162	MS2	20/236
	LPFKPSVSQNATR	4	2	CID		56.14	0.000257084	40	0	1	2	1444.79	1.89884	2412	2412	17.7059	MS2	10/126
	LEVEAVSVSDVK	4	2	CID		56.07	0.000297101	40	0	1	2	1274.69	1.82524	3393	3393	21.1181	MS2	9/104
	IAETEQNKVEPDELLPR	1	1	CID		55.27	0.000627913	43	0	1	2	1981.03	5.94938	3387	3387	21.0989	MS2	8/170
	YSVLSDLGDEPK	4	2	CID		55.13	0.000497182	42	0	1	2	1322.65	3.19106	3838	3838	22.6382	MS2	15/104
	VSDNEDLETRPGPSVEK	4	2	CID		54.17	0.000935241	43	0	1	2	1871.9	3.5597	2089	2089	16.5523	MS2	18/182
	SLAIQKPDDR	4	2	CID		54.12	0.000306321	38	0	1	2	1142.62	1.74036	1784	1784	15.516	MS2	7/98
	LTFLSNEDVLK	4	2	CID		53.85	0.000365324	39	0	1	2	1278.7	3.62813	4374	4374	24.5376	MS2	16/102
	ESccIFEDLEPDR	3	2	CID	C3(CarbaR1) C4(CarbaR1)	53.79	0.000729532	42	0	1	2	1669.69	4.33837	4458	4458	24.822	MS2	9/118
	DNTWmLEKPDGLVNQHEDR	1	1	CID	M5(OxidaR1)	53.76	0.00165282	45	0	1	3	2313.06	5.12936	3321	3321	20.8886	MS2	17/212
	LGRDEVLTDPSLASPVEHPGLK	4	2	CID		53.45	0.000569338	41	0	1	3	2330.24	2.89996	3434	3434	21.2855	MS2	23/232
	LGIcTSSAVR	7	2	CID	C4(CarbaR1)	53.34	0.0004894	40	0	1	2	1063.56	2.01298	2521	2521	18.1228	MS2	9/76
	GTVPAEVNIAEKPAVHSLPEVTVK	4	2	CID		53.29	0.000220108	36	0	1	3	2485.37	4.32625	3492	3492	21.4852	MS2	23/256
	LDESFYGPEK	3	2	CID		53.2	0.000657398	41	0	1	2	1184.55	1.71235	3043	3043	19.9362	MS2	6/86
	EPILPTQmTFTPER	4	2	CID	M8(OxidaR1)	53.06	0.000927574	42	0	1	2	1675.84	3.2107	3813	3813	22.5465	MS2	10/142
	EQELTSEGEPR	3	2	CID		53.03	0.000728189	41	0	1	2	1274.59	3.07556	1765	1765	15.4575	MS2	9/114
	QLSEVPTAGSELIDSR	4	2	CID		53.02	0.000911213	42	0	1	3	1701.87	1.16	3773	3773	22.4223	MS2	18/174
	ETWLSSSDVVDR	4	2	CID		52.87	0.000816712	41	0	1	2	1393.66	2.20739	3800	3800	22.5071	MS2	8/108
	RTLHEGQAVEVPDESSSSADKPELGVK	4	2	CID		52.87	0.00155854	44	0	1	4	2865.42	-0.105243	2453	2453	17.8829	MS2	31/302
	EELIPLQFYGTLPK	4	2	CID		51.96	0.000467726	38	0	1	2	1647.9	3.33419	5166	5166	28.4123	MS2	10/138
	GSLSDLGEDR	4	2	CID		51.32	0.00095079	41	0	1	2	1048.49	2.12208	2550	2550	18.215	MS2	8/86
	KPGTGQLESSESTDLmSEK	4	2	CID	M16(OxidaR1)	50.23	0.00281585	44	0	1	3	2039.95	3.19534	2037	2037	16.3929	MS2	11/208
	DTLETIVR	4	2	CID		49.48	0.00144394	41	0	1	2	946.523	2.50448	3325	3325	20.903	MS2	7/64
	GKDSSISLEPDLSNGGSNIVPQR	4	2	CID		49.31	0.00297093	44	0	1	3	2370.19	4.0274	3614	3614	21.8989	MS2	23/246
	VGILLDYTNQR	6	2	CID		49.21	0.00113952	39	0	1	2	1291.7	2.89544	4088	4088	23.523	MS2	6/88
	KLPVPASAPLETASFDLPIEQK	4	2	CID		48.84	0.000670719	37	0	1	3	2351.29	7.1916	4665	4665	25.6622	MS2	20/236
	SPDSENVVSDDLAPTLLALR	1	1	CID		48.73	0.00233975	42	0	1	3	2112.09	4.02139	5186	5186	28.5567	MS2	14/208
	VKESLISPK	4	2	CID		48.14	0.0010397	38	0	1	2	1000.61	1.68401	1739	1739	15.3537	MS2	7/86
	ENEAVGELQR	4	2	CID		47.46	0.00217342	40	0	1	2	1144.56	2.95216	2124	2124	16.6785	MS2	7/100
	NQETSKAPVSGEK	4	2	CID		47.31	0.00273562	41	0	1	2	1374.69	3.12321	824	824	11.3896	MS2	9/138
	AGALGQGETSWYmHcSEPQR	6	2	CID	M13(OxidaR1) C15(CarbaR1)	47.23	0.00689381	45	0	1	3	2280.98	4.51071	2930	2930	19.5752	MS2	18/198
	KLAQSPEEDKVR	2	2	CID		47	0.00189251	39	0	1	2	1399.76	3.33052	1103	1103	12.9238	MS2	9/118
	TSLFSHEEQK	4	2	CID		46.7	0.00282639	41	0	1	2	1205.58	1.49306	1925	1925	16.0139	MS2	8/88
	SLGIEPVKPIGTEPGPSILEK	4	2	CID		46.48	0.000746686	35	0	1	3	2161.21	3.2966	4086	4086	23.518	MS2	19/224
	LPFKPSVSQNATR	4	2	CID		46.18	0.00255088	40	0	1	3	1444.79	2.83144	2384	2384	17.5979	MS2	12/126
	GPAELQR	4	2	CID		45.75	0.000937906	35	0	1	2	770.417	1.46849	1215	1215	13.4182	MS2	6/50
	GKDSSISLEPDLSNGGSnIVPQR	4	2	CID	N18(DeamiR1)	45.4	0.00762682	44	0	1	3	2371.18	6.40756	3698	3698	22.1717	MS2	17/246
	VQLGEFLENLQEK	3	2	CID		45.05	0.00415925	41	0	1	3	1546.81	3.69322	4995	4995	27.2332	MS2	9/132
	SPGmPLFDVEEGVLSKR	4	2	CID	M4(OxidaR1)	44.69	0.00677383	42	0	1	3	1876.95	5.16954	4330	4330	24.3911	MS2	15/158
	HLGTPPTQPSAVEPQTLVLGTSVEHTVK	1	1	CID		44.67	0.00290014	39	0	1	4	2923.56	8.94077	3722	3722	22.2437	MS2	11/300
	TEQASEYVTSSEPIVHR	2	2	CID		44.52	0.0105531	44	0	1	3	1932.93	2.15865	2765	2765	19.0194	MS2	15/178
	QEImAPLELR	4	2	CID	M4(OxidaR1)	44.27	0.00416759	40	0	1	2	1215.64	2.24335	3628	3628	21.9461	MS2	7/102
	mSASQEVWDRTEDQSAR	3	2	CID	M1(OxidaR1)	44.03	0.0124303	44	0	1	3	2011.88	3.5053	2562	2562	18.258	MS2	9/178
	AAETQPHPQEEGK	4	2	CID		43.45	0.00695632	41	0	1	2	1421.67	2.40505	820	820	11.3457	MS2	8/128
	SSIGTYDK	4	2	CID		43.34	0.00243773	37	0	1	2	870.422	1.7444	1481	1481	14.4462	MS2	6/68
	LPFKPSVSqNATR	4	2	CID	Q9(DeamiR1)	42.76	0.00647249	40	0	1	3	1445.78	2.64812	2517	2517	18.1087	MS2	9/126
	QSVLISK	4	2	CID		42.74	0.00376467	38	0	1	2	774.474	1.79118	1887	1887	15.9033	MS2	6/68
	DEGHAPEPIVHR	4	2	CID		42.51	0.00881406	41	0	1	3	1356.67	3.39765	1551	1551	14.6927	MS2	6/100
	LPFKPSVSQnATR	4	2	CID	N10(DeamiR1)	42.43	0.00698347	40	0.00771749	2	3	1445.78	2.64812	2517	2517	18.1087	MS2	9/126
	GKDSSISLEPDLSnGGSNIVPQR	4	2	CID	N14(DeamiR1)	42.4	0.0152175	44	0.0660793	2	3	2371.18	6.40756	3698	3698	22.1717	MS2	16/246
	LAQSPEEDKVR	2	2	CID		41.82	0.00755978	40	0	1	2	1271.66	2.10911	1276	1276	13.6542	MS2	15/104
	SAQSAFTR	4	2	CID		41.78	0.00456655	38	0	1	2	867.434	1.82212	1486	1486	14.4628	MS2	6/78
	RHsDTDDGPGmYFEK	4	2	CID	S3(PhospR1) M11(OxidaR1)	39.99	0.0175203	42	0	1	3	1850.71	2.17628	2543	2543	18.1941	MS2	10/162
	RHSDTDDGPGmYFEK	4	2	CID	M11(OxidaR1)	39.94	0.0238624	43	0	1	3	1770.74	4.14481	2230	2230	17.0891	MS2	9/162
	mEPPSIPATmVLER	2	2	CID	M1(OxidaR1) M10(OxidaR1)	39.78	0.0218808	43	0	1	2	1602.79	2.28873	3641	3641	21.9864	MS2	9/126
	QAEETSSPVPGSFLSGEQELIK	4	2	CID		39.2	0.0336153	44	0	1	3	2333.16	5.21871	4688	4688	25.7441	MS2	11/242
	VGmEEAQNmAPLHITESQR	4	2	CID	M3(OxidaR1) M9(OxidaR1)	38.94	0.0432904	45	0	1	3	2173.01	4.42216	2449	2449	17.8675	MS2	8/194
	KLASGNVEVLTQSK	4	2	CID		38.81	0.00991022	38	0	1	3	1473.83	2.69735	2402	2402	17.6698	MS2	13/148
	GEEHAPEPIVHR	4	2	CID		38.71	0.0198649	41	0	1	3	1370.68	3.37265	1441	1441	14.2816	MS2	14/98
	AKEELEqNAQGK	4	2	CID	Q7(DeamiR1)	38.17	0.0263509	42	0	1	2	1345.66	-0.233014	1018	1018	12.5834	MS2	7/114
	NDTADQEENLSLPQmmPQQPADESK	4	2	CID	M15(OxidaR1) M16(OxidaR1)	37.56	0.0873345	46	0	1	3	2848.23	7.72983	3025	3025	19.884	MS2	8/284
	GEEHAPEPIVHR	4	2	CID		37.45	0.0265513	41	0	1	2	1370.68	3.29454	1465	1465	14.3717	MS2	8/98
	mNsEEPASmILPVESK	4	2	CID	M1(OxidaR1) S3(PhospR1) M9(OxidaR1)	37.39	0.0481144	44	0	1	2	1873.8	0.421018	3942	3942	22.9887	MS2	15/172
	DHEVSALDTAISAVK	3	2	CID		36.91	0.0296288	41	0	1	3	1555.8	3.59858	3937	3937	22.9767	MS2	13/134
	VNLPPNDNYFFYVR	7	2	CID		36.7	0.0471528	43	0	1	2	1757.87	4.19071	4816	4816	26.3165	MS2	7/128
	QKPEVSSPSmWNISAR	1	1	CID	M10(OxidaR1)	36.13	0.0600433	43	0	1	3	1832.9	3.0317	2940	2940	19.6085	MS2	10/170
	GKDSSISLEPDLSNGGSNIVPqR	4	2	CID	Q22(DeamiR1)	36.06	0.0655154	44	0.205727	3	3	2371.18	6.40756	3698	3698	22.1717	MS2	15/246
	EESSPcRPVFEDLSLLPSADK	1	1	CID	C6(CarbaR1)	35.84	0.106136	46	0	1	3	2376.14	5.92324	4678	4678	25.7101	MS2	11/226
	LAQsPEEDKVR	2	2	CID	S4(PhospR1)	35.22	0.0504269	42	0	1	2	1351.63	2.58199	1490	1490	14.4773	MS2	8/104
	AKEELEQnAQGK	4	2	CID	N8(DeamiR1)	35.15	0.0528196	42	0.0791197	2	2	1345.66	-0.233014	1018	1018	12.5834	MS2	13/114
	IAETEQNKVEPDELLPR	1	1	CID		34.8	0.0537426	42	0	1	3	1981.03	2.88418	3334	3334	20.9333	MS2	17/170
	EGEPTGHmETLDEAAmQQK	4	2	CID	M8(OxidaR1) M16(OxidaR1)	34.8	0.107237	45	0	1	3	2133.91	3.92421	1947	1947	16.0869	MS2	10/172
	KQETWSDRPTVHTFQTSK	4	2	CID		34.26	0.0973992	44	0	1	3	2176.08	2.7965	2233	2233	17.1034	MS2	20/198
	EEEHVPELESIVHR	2	1	CID		34.05	0.0910281	43	0	1	3	1702.84	2.81904	3249	3249	20.661	MS2	18/122
	ITSLKENETK	1	1	CID		33.8	0.0342458	39	0	1	2	1162.63	2.27329	1055	1055	12.7302	MS2	9/96
	TIDDmPQFKPR	4	2	CID	M5(OxidaR1)	33.24	0.0662516	41	0	1	2	1363.67	3.03953	2216	2216	17.0392	MS2	6/94
	KEPILPTQmTFTPER	4	2	CID	M9(OxidaR1)	33.23	0.0762913	42	0	1	3	1803.93	2.95381	3104	3104	20.1689	MS2	14/164
	NEPEVAKPHSPPEETSISGPK	4	2	CID		32.63	0.141815	44	0	1	3	2230.1	2.0819	2015	2015	16.3127	MS2	9/232
	KEPILPTQmTFTPER	4	2	CID	M9(OxidaR1)	32.08	0.10484	42	0	1	2	1803.93	1.62449	3151	3151	20.3063	MS2	10/164
	LEmQNEEmmK	4	2	CID	M3(OxidaR1) M8(OxidaR1) M9(OxidaR1)	32.02	0.0697773	40	0	1	2	1330.54	3.48797	887	887	11.8547	MS2	7/94
	AKEELEQNAQGK	4	2	CID		31.93	0.101279	41	0	1	3	1344.68	2.46982	898	898	11.9272	MS2	10/114
	TSLFSHEEQKK	4	2	CID		31.86	0.0948445	41	0	1	2	1333.68	2.34825	1392	1392	14.1056	MS2	7/98
	KENLEQPKPFVTTER	4	2	CID		31.75	0.0836432	40	0	1	3	1815.96	2.72037	2225	2225	17.0723	MS2	15/164
	ELPAASSGR	4	2	CID		30.89	0.0448087	37	0	1	2	887.46	1.7762	1261	1261	13.61	MS2	7/76
	LTFLSnEDVLK	4	2	CID	N6(DeamiR1)	30.66	0.0979275	40	0	1	2	1279.68	3.13964	4611	4611	25.4505	MS2	7/102
	SKLEVPDRK	4	2	CID		30.62	0.075339	39	0	1	2	1071.62	1.24966	1171	1171	13.225	MS2	11/90
	DEEFSVTSKPAGLSEDQK	4	2	CID		30.35	0.257397	44	0	1	3	1966.93	2.69066	2960	2960	19.6783	MS2	13/184
	VLAQYDEK	4	2	CID		30.29	0.0939615	40	0	1	2	965.496	2.20901	1810	1810	15.6026	MS2	11/66
	RHSDtDDGPGmYFEK	4	2	CID	T5(PhospR1) M11(OxidaR1)	29.73	0.186012	42	0.256564	2	3	1850.71	2.17628	2543	2543	18.1941	MS2	9/162
	KEPILPTQmTFTPER	4	2	CID	M9(OxidaR1)	29.57	0.187362	42	0	1	2	1803.93	1.86863	3160	3160	20.3327	MS2	10/164
	QIFPTTPK	4	2	CID		28.58	0.174662	41	0	1	2	931.526	1.57245	2802	2802	19.1352	MS2	7/72
	DQQRGsFSSTPELGHTSPLLLK	1	1	CID	S6(PhospR1)	27.93	0.510414	45	0	1	3	2478.21	8.55842	3988	3988	23.1368	MS2	17/240
	TLHEGQAVEVPDESSSSADKPELGVK	4	2	CID		27.68	0.567528	45	0	1	4	2709.33	5.06749	2740	2740	18.9227	MS2	15/282
	NQETSKAPVSGEK	4	2	CID		27.66	0.250752	41	0	1	3	1374.69	2.62149	816	816	11.3161	MS2	6/138
	AKEELEQNAQGK	4	2	CID		27.22	0.299585	41	0	1	3	1344.68	2.92758	941	941	12.1817	MS2	7/114
	EKAVLDSQEATAHK	4	2	CID		27.01	0.285562	41	0	1	3	1526.78	3.01892	1206	1206	13.3867	MS2	14/148
	mEPPSIPATmVLER	2	2	CID	M1(OxidaR1) M10(OxidaR1)	26.96	0.43285	43	0	1	3	1602.79	3.0077	3669	3669	22.0759	MS2	14/126
	VLAqYDEK	4	2	CID	Q4(DeamiR1)	26.2	0.230168	39	0	1	2	966.48	1.96466	1989	1989	16.2279	MS2	6/66
	LTFLSNEDVLKQPK	4	2	CID		26.1	0.159924	38	0	1	3	1631.9	2.73902	3806	3806	22.5257	MS2	7/132
	SQDQTPEPR	4	2	CID		25.97	0.235984	39	0	1	2	1057.49	2.29036	905	905	11.9593	MS2	7/90
	EEEHAPEPESIVHR	4	2	CID		25.95	0.54885	43	0	1	3	1658.78	3.65147	2075	2075	16.5089	MS2	9/122
	ATNASGTSEQSEAALISTR	7	2	CID		25.69	0.751051	44	0	1	3	1893.92	1.8609	2838	2838	19.2548	MS2	10/208
	LGAAPLDTDHTSETR	1	1	CID		25.06	0.615045	42	0	1	3	1583.77	1.91719	2079	2079	16.5178	MS2	11/126
	LQYLEEK	4	2	CID		24.88	0.211307	38	0	1	2	922.49	1.80343	2494	2494	18.0264	MS2	5/60
	SPGmPLFDVEEGVLSK	4	2	CID	M4(OxidaR1)	24.72	0.791951	43	0	1	3	1720.85	5.39842	4746	4746	25.9824	MS2	17/148
	KITSLKENETK	1	1	CID		24.56	0.186871	37	0	1	2	1290.73	1.78571	906	906	11.9615	MS2	8/114
	RKPETSFWEK	4	2	CID		24.11	0.455883	40	0	1	3	1307.68	2.37911	2082	2082	16.5301	MS2	9/100
	LPNVPGSGmK	4	2	CID	M9(OxidaR1)	24.08	0.401198	40	0	1	2	1015.53	2.07138	2165	2165	16.8339	MS2	4/86
	AVLDSqEATAHK	4	2	CID	Q6(DeamiR1)	24	0.523511	41	0	1	2	1270.63	2.99839	1630	1630	14.9851	MS2	6/110
	AKEELEQNAqGK	4	2	CID	Q10(DeamiR1)	23.88	0.707612	42	0.374378	3	2	1345.66	-0.233014	1018	1018	12.5834	MS2	12/114
	SLAIQKPDDR	4	2	CID		23.86	0.325219	38	0	1	3	1142.62	1.91002	1769	1769	15.4716	MS2	7/98
	KEEPSSDHKETWLSSSDVVDR	4	2	CID		23.79	1.58671	45	0	1	4	2431.14	4.94132	2557	2557	18.2409	MS2	8/236
	TGDHKLPLK	4	2	CID		23.78	0.141971	35	0	1	2	1008.59	1.61241	1090	1090	12.883	MS2	7/76
	ETSPSPLSPEVEHR	4	2	CID		23.63	0.859435	42	0	1	3	1564.76	3.95301	2293	2293	17.3121	MS2	5/126
	KTQAESYcYTcK	3	2	CID	C8(CarbaR1) C11(CarbaR1)	22.84	0.974212	42	0	1	3	1538.67	3.83502	1469	1469	14.3892	MS2	9/126
	SLVSEmDK	3	2	CID	M6(OxidaR1)	22.38	0.529536	39	0	1	2	924.437	2.66798	1431	1431	14.2481	MS2	3/68
	RLEmQNEEmmKR	4	2	CID	M4(OxidaR1) M9(OxidaR1) M10(OxidaR1)	22.26	1.26971	43	0	1	3	1642.74	3.68814	747	747	10.6179	MS2	10/120
	DSSISLEPDLSnGGSNIVPQR	4	2	CID	N12(DeamiR1)	21.79	1.8499	44	0	1	3	2186.06	3.95108	4305	4305	24.315	MS2	14/206
	KITSLKENETK	1	1	CID		21.61	0.368588	37	0	1	3	1290.73	1.86382	899	899	11.9295	MS2	12/114
	DSSISLEPDLSNGGSnIVPQR	4	2	CID	N16(DeamiR1)	21.57	1.94603	44	0.0100964	2	3	2186.06	3.95108	4305	4305	24.315	MS2	13/206
	ITSLKEnETK	1	1	CID	N7(DeamiR1)	19.88	1.16166	40	0	1	2	1163.62	1.66273	1240	1240	13.541	MS2	4/96
	DQQRGSFsSTPELGHTSPLLLK	1	1	CID	S8(PhospR1)	19.6	3.47474	45	0.298246	2	3	2478.21	8.55842	3988	3988	23.1368	MS2	21/240
	DQQRGSFSsTPELGHTSPLLLK	1	1	CID	S9(PhospR1)	19.19	3.81876	45	0.312925	3	3	2478.21	8.55842	3988	3988	23.1368	MS2	21/240
	DSSISLEPDLSNGGSNIVPqR	4	2	CID	Q20(DeamiR1)	19.13	3.4131	44	0.122074	3	3	2186.06	3.95108	4305	4305	24.315	MS2	13/206
	DQQRGSFSStPELGHTSPLLLK	1	1	CID	T10(PhospR1)	19.05	3.94387	45	0.317938	4	3	2478.21	8.55842	3988	3988	23.1368	MS2	8/240
	AVLDSQEATAHK	4	2	CID		18.86	1.48674	40	0	1	3	1269.65	3.38189	1435	1435	14.2624	MS2	5/110
	NEPEVAKPHSPPEETSISGPK	4	2	CID		17.95	4.16203	44	0	1	4	2230.1	4.9371	2005	2005	16.2796	MS2	9/232
	DLYEGAGGEK	1	1	CID		17.91	1.13994	38	0	1	2	1038.48	2.11845	2100	2100	16.5887	MS2	8/88
	AAETQPHPQEEGK	4	2	CID		17.84	2.73459	42	0	1	3	1421.67	3.30713	812	812	11.2721	MS2	7/128
	TSLFSHEEQKK	4	2	CID		17.69	2.37621	41	0	1	3	1333.68	2.88412	1390	1390	14.1012	MS2	8/98
	TLALDRR	4	2	CID		17.51	1.14435	38	0	1	2	844.502	1.54114	1512	1512	14.5652	MS2	5/58
	SELGSGLPLPSmSTSEVLRPEPK	1	1	CID	M12(OxidaR1)	16.73	4.17324	42	0	1	3	2427.25	4.74694	3921	3921	22.928	MS2	6/224
	GSFSSTPELGHTSPLLLK	1	1	CID		16.03	3.07334	40	0	1	3	1870.99	3.55969	3872	3872	22.7653	MS2	11/158
	GPAELqR	4	2	CID	Q6(DeamiR1)	15.88	0.835361	35	0	1	2	771.401	1.59035	1420	1420	14.2129	MS2	4/50
	LPPEPEK	4	2	CID		15.39	1.1158	35	0	1	2	809.442	1.6729	1461	1461	14.3554	MS2	7/52
	RTLHEGQAVEVPDESSSSADKPELGVK	4	2	CID		15.15	8.88218	44	0.435123	5	5	2865.43	5.67965	2465	2465	17.9331	MS2	15/302
	FEPDmEGLEPISTEK	4	2	CID	M5(OxidaR1)	14.86	7.37599	43	0.00734803	2	3	1737.79	2.31155	3505	3505	21.5376	MS2	7/136
	LDESFYGPEKDDSK	3	2	CID		14.61	7.24743	43	0	1	3	1629.73	2.62264	2606	2606	18.4004	MS2	9/134
	DNTWmLEKPDGLVNQHEDR	1	1	CID	M5(OxidaR1)	13.9	16.0223	45	0	1	4	2313.06	5.11591	3284	3284	20.7824	MS2	14/212
	EEEHVPELESIVHR	2	1	CID		13.87	9.60493	43	0	1	4	1702.84	-0.307196	3242	3242	20.6325	MS2	8/122
	ESLISPK	4	2	CID		13.24	2.56328	37	0.2991	5	2	773.442	1.25565	2128	2128	16.6925	MS2	4/56
	LEmQNEEmmKR	4	2	CID	M3(OxidaR1) M8(OxidaR1) M9(OxidaR1)	13.17	8.30155	42	0	1	3	1486.64	3.73392	788	788	11.0669	MS2	3/104
	AQSFEEVKK	4	2	CID		12.9	5.49018	40	0	1	2	1065.56	2.67696	1251	1251	13.5771	MS2	3/84
	LAQSPEEDKVR	2	2	CID		12.36	6.71073	40	0	1	3	1271.66	2.98067	1256	1256	13.594	MS2	10/104
	SQDqTPEPR	4	2	CID	Q4(DeamiR1)	12.33	5.61691	39	0	1	2	1058.48	2.65636	1028	1028	12.6185	MS2	6/90
	ITSLKENETK	1	1	CID		12.1	5.06533	39	0	1	3	1162.63	2.0157	1049	1049	12.711	MS2	4/96
	GSFSSTPELGHTsPLLLK	1	1	CID	S13(PhospR1)	12.1	15.9821	44	0	2	3	1950.96	3.97153	4227	4227	24.0048	MS2	5/158
	GSFSSTPELGHtSPLLLK	1	1	CID	T12(PhospR1)	12.1	15.9821	44	0	1	3	1950.96	3.97153	4227	4227	24.0048	MS2	5/158
	AVPAIEPK	4	2	CID		11.12	1.10107	31	0	1	2	824.49	2.2955	2123	2123	16.6764	MS2	3/56
	QHSPEGEGLR	5	2	CID		11.1	8.67068	40	0.477401	4	2	1109.54	2.59704	970	970	12.3255	MS2	4/98
	TQASLEPEAEDLVPPPTSGWEK	4	2	CID		10.78	26.4301	45	0.131346	3	3	2381.16	6.67356	4452	4452	24.8027	MS2	14/248
	FNEGVHPAFALEKPGR	6	2	CID		10.44	13.2023	41	0	1	4	1768.92	4.11366	2954	2954	19.6574	MS2	10/166
gi116063550	36.73	58	716	81.4211	463.664	fibronectin type III and SPRY domain-containing protein 2 [Mus musculus]
	Sequence	# Proteins	# Protein Groups	Activation Type	Modifications	IonScore	Exp Value	Identity High	Δ Score	Rank	Charge	MH+ [Da]	ΔM [ppm]	First Scan	Last Scan	RT [min]	MSOrder	Ions Matched	Annotation
	EVTQAEDDRELGDEFVDEHR	3	1	CID		72.7	2.36106e-05	46	0	1	3	2389.06	3.25279	2655	2655	20.2339	MS2	19/218
	SEPATVHTTGSYFQLNK	4	1	CID		66.97	5.082e-05	44	0	1	2	1879.92	2.54681	2580	2580	19.9429	MS2	24/154
	QEDLGANSLSWcMR	4	1	CID	C12(CarbaR1)	66.91	4.47029e-05	43	0	1	2	1666.74	4.11286	3473	3473	23.855	MS2	9/146
	QEDLGANSLSWcmR	4	1	CID	C12(CarbaR1) M13(OxidaR1)	66.43	4.65485e-05	43	0	1	2	1682.73	2.60206	3084	3084	21.9843	MS2	11/146
	KIGVLLDYEnAK	3	1	CID	N10(DeamiR1)	56.23	0.000175577	38	0	1	2	1363.75	1.77246	2992	2992	21.594	MS2	9/114
	cVAVMGNLIPVR	4	1	CID	C1(CarbaR1)	51.15	0.000792301	40	0	1	2	1328.72	3.67685	3631	3631	24.8369	MS2	14/100
	REVTQAEDDRELGDEFVDEHR	3	1	CID		49.44	0.00520521	46	0	1	4	2545.16	3.2546	2360	2360	19.0635	MS2	12/234
	cVAVmGNLIPVR	4	1	CID	C1(CarbaR1) M5(OxidaR1)	45.11	0.00378924	40	0	1	2	1344.71	1.92191	3035	3035	21.798	MS2	7/100
	TVEKDFDTHK	4	1	CID		41.82	0.00909212	41	0	1	2	1219.6	2.43462	977	977	12.8376	MS2	5/98
	DFDTHKEHEVTPISK	4	1	CID		41.18	0.0187929	43	0	1	2	1782.87	-0.001045	1514	1514	15.5135	MS2	10/156
	TVEKDFDTHKEHEVTPISK	4	1	CID		40.91	0.0189481	43	0	1	3	2240.12	4.92147	1506	1506	15.478	MS2	18/208
	IcnGISmPK	3	1	CID	C2(CarbaR1) N3(DeamiR1) M7(OxidaR1)	40.24	0.00968947	40	0	1	2	1036.48	1.74689	1675	1675	16.169	MS2	7/76
	ALnVGGTSAR	4	1	CID	N3(DeamiR1)	39.06	0.0133229	40	0	1	2	946.497	1.77658	1542	1542	15.6233	MS2	8/88
	cVAVmGnLIPVR	4	1	CID	C1(CarbaR1) M5(OxidaR1) N7(DeamiR1)	38.36	0.0217582	41	0	1	2	1345.7	2.16584	3196	3196	22.4449	MS2	14/100
	LGTLGYPSYGMR	4	1	CID		36.92	0.0322738	42	0	1	2	1314.65	2.11454	3186	3186	22.4	MS2	17/98
	ELmETVEEmcHEEK	4	1	CID	M3(OxidaR1) M9(OxidaR1) C10(CarbaR1)	34.35	0.0661843	42	0	1	2	1825.73	2.02033	1540	1540	15.6128	MS2	6/128
	TGPSPcSEHAVYmTAPSPPSIK	4	1	CID	C6(CarbaR1) M13(OxidaR1)	33.79	0.16053	45	0	1	3	2330.08	2.45389	2328	2328	18.9342	MS2	12/206
	DRAEFTmmVK	3	1	CID	M7(OxidaR1) M8(OxidaR1)	33.15	0.0761119	41	0	1	3	1259.58	0.948632	1528	1528	15.5653	MS2	9/98
	ALEHAKDEVHK	4	1	CID		32.45	0.0708506	40	0	1	2	1276.67	1.82606	740	740	10.8047	MS2	12/100
	TVEKDFDTHKEHEVTPISK	4	1	CID		32.07	0.149226	43	0	1	4	2240.12	3.01593	1493	1493	15.4193	MS2	17/208
	EHEVTPISK	4	1	CID		31.62	0.052372	38	0	1	2	1039.54	2.34575	1049	1049	13.2069	MS2	5/78
	ALNVGGTSAR	4	1	CID		30.63	0.0934165	40	0	1	2	945.512	0.922295	1388	1388	14.8704	MS2	6/88
	VEFLKDAVAmTDR	4	1	CID	M10(OxidaR1)	29.85	0.161689	41	0	1	2	1510.76	1.49222	2783	2783	20.6962	MS2	8/132
	AEFTMMVK	3	1	CID		29.07	0.100157	39	0	1	2	956.46	1.52999	2975	2975	21.5334	MS2	6/60
	QEDLGANSLSWcmR	4	1	CID	C12(CarbaR1) M13(OxidaR1)	28.37	0.296477	43	0	1	2	1682.73	3.21242	3163	3163	22.3103	MS2	13/146
	DFDTHKEHEVTPISK	4	1	CID		27.73	0.414302	43	0	1	3	1782.87	2.67106	1497	1497	15.4365	MS2	12/156
	QEDLGANSLSWcmR	4	1	CID	C12(CarbaR1) M13(OxidaR1)	27.64	0.347215	43	0	1	3	1682.73	2.95483	3104	3104	22.0655	MS2	13/146
	IcnGISmPK	3	1	CID	C2(CarbaR1) N3(DeamiR1) M7(OxidaR1)	26.76	0.213182	40	0	1	2	1036.48	1.38068	1441	1441	15.1562	MS2	7/76
	IGVLLDYENAK	3	1	CID		25.99	0.232256	39	0	1	2	1234.67	4.0913	3286	3286	22.9507	MS2	6/88
	AEFTmMVK	3	1	CID	M5(OxidaR1)	25.92	0.213898	39	0	1	2	972.454	1.48404	2357	2357	19.0491	MS2	6/60
	ALEHAKDEVHK	4	1	CID		23.3	0.563855	40	0	1	3	1276.67	1.56848	736	736	10.7744	MS2	10/100
	EVTQAEDDR	4	1	CID		22.31	0.652701	40	0	1	2	1062.47	0.523213	856	856	11.9465	MS2	6/88
	KELPPSK	4	1	CID		21.35	0.142901	32	0	1	2	798.475	3.18499	667	667	9.78389	MS2	4/68
	AEFTmmVK	3	1	CID	M5(OxidaR1) M6(OxidaR1)	20.99	0.76073	39	0	1	2	988.449	1.19394	1569	1569	15.7427	MS2	5/60
	ELmETVEEmcHEEK	4	1	CID	M3(OxidaR1) M9(OxidaR1) C10(CarbaR1)	20.05	1.76753	42	0	1	3	1825.73	1.5186	1525	1525	15.5576	MS2	10/128
	VEFLKDAVAmTDR	4	1	CID	M10(OxidaR1)	19.58	1.71785	41	0	1	3	1510.76	1.32619	2757	2757	20.6115	MS2	17/132
	IcNGISMPK	3	1	CID	C2(CarbaR1)	18.77	1.60482	40	0	1	2	1019.5	2.40341	2240	2240	18.5308	MS2	4/76
	EVTQAEDDRELGDEFVDEHR	3	1	CID		18.75	5.84883	46	0	1	4	2389.06	4.52109	2648	2648	20.2116	MS2	9/218
	DRAEFTMmVK	3	1	CID	M8(OxidaR1)	18.72	1.65227	40	0	1	2	1243.58	-0.792506	2274	2274	18.7129	MS2	4/98
	AEFTMmVK	3	1	CID	M6(OxidaR1)	18.38	1.21397	39	0.290895	2	2	972.454	1.48404	2357	2357	19.0491	MS2	5/60
	ALNVGGTSAR	4	1	CID		17.79	1.789	40	0	1	2	945.512	1.22747	1599	1599	15.8793	MS2	5/88
	IGVLLDYENAK	3	1	CID		17.17	1.77861	39	0.15377	2	2	1234.67	2.0161	3499	3499	23.9991	MS2	7/88
	LGTLGYPSYGmR	4	1	CID	M11(OxidaR1)	16.63	3.56323	42	0	1	2	1330.65	0.237533	2771	2771	20.6589	MS2	4/98
	LQLFPGDSSR	3	1	CID		16.48	2.54481	40	0	1	2	1119.58	0.286143	3171	3171	22.3507	MS2	6/92
	TVEKDFDTHKEHEVTPISK	4	1	CID		16.26	5.79414	43	0.0474517	3	5	2240.12	2.75834	1496	1496	15.4339	MS2	12/208
	ELGDEFVDEHR	3	1	CID		15.88	4.1342	42	0	1	3	1345.6	2.8497	2491	2491	19.6175	MS2	7/96
	DRAEFTmmVK	3	1	CID	M7(OxidaR1) M8(OxidaR1)	15.27	4.63728	41	0	1	2	1259.58	1.23674	1522	1522	15.5429	MS2	7/98
	YEEKIQALGEK	4	1	CID		14.96	3.97666	40	0	1	3	1307.69	2.92612	1936	1936	17.2442	MS2	4/110
	LQLFPGDSSR	3	1	CID		13.99	4.30149	40	0	1	2	1119.58	1.14063	3403	3403	23.5394	MS2	5/92
	mEEEAEEESGLGR	2	1	CID	M1(OxidaR1)	13.35	7.30331	41	0	1	3	1481.61	1.89556	1877	1877	17.0208	MS2	8/110
	YEFLHNK	3	1	CID		13.33	4.41057	39	0	1	2	950.475	2.38913	1881	1881	17.03	MS2	9/50
	QEQNFEcHYnGILETLAQK	4	1	CID	C7(CarbaR1) N10(DeamiR1)	13.09	18.8116	45	0	1	3	2323.07	3.30375	3519	3519	24.1305	MS2	12/206
	IGVLLDYENAK	3	1	CID		12.96	4.68394	39	0.486733	2	2	1234.67	1.77196	3457	3457	23.7786	MS2	12/88
	LQLFPGDSSR	3	1	CID		12.93	5.49059	40	0	1	2	1119.58	1.01856	3696	3696	25.3528	MS2	8/92
	MEEEAEEEsGLGR	2	1	CID	S9(PhospR1)	12.86	5.38829	40	0	1	3	1545.59	12.3936	2609	2609	20.065	MS2	7/110
	IcnGISMPK	3	1	CID	C2(CarbaR1) N3(DeamiR1)	12.1	7.2974	40	0	1	2	1020.49	1.42663	2361	2361	19.0661	MS2	6/76
	mEEEAEEEsGLGR	2	1	CID	M1(OxidaR1) S9(PhospR1)	10.73	7.64977	39	0	1	3	1561.57	-5.65769	2536	2536	19.7833	MS2	6/110
	DRAEFTMMVK	3	1	CID		10.72	10.9928	41	0	1	2	1227.59	0.596221	2780	2780	20.6841	MS2	5/98

## Sheet: Sheet2
	Sequence	# Proteins	# Protein Groups	Activation Type	Modifications	IonScore	Exp Value	Identity High	Δ Score	Rank	Charge	MH+ [Da]	ΔM [ppm]	First Scan	Last Scan	RT [min]	MSOrder	Ions Matched	Annotation
	LmTEIIELAESGIR	3	1	CID	M2(OxidaR1)	107.42	2.23338e-09	40	0	1	2	1590.84	3.45558	4944	4944	26.9845	MS2	10/120
	YSmQTSLIVAALK	3	1	CID	M3(OxidaR1)	93.29	4.13728e-08	39	0	1	2	1440.78	2.84831	4312	4312	24.3369	MS2	11/122
	LHVYSSAAHFADVAGR	5	1	CID		86.96	5.43605e-07	44	0	1	2	1700.85	2.68364	2927	2927	19.5633	MS2	11/134
	WAQESVIEDPELVR	4	1	CID		84.16	6.64197e-07	42	0	1	2	1670.84	3.33317	4197	4197	23.9027	MS2	12/140
	LGIAILNGGNSTVQQK	2	1	CID		82.73	3.53068e-07	38	0	1	2	1612.9	2.81731	3939	3939	22.9814	MS2	11/140
	VLQDDEFTcDLFR	2	1	CID	C9(CarbaR1)	81.1	1.8106e-06	43	0	1	2	1657.76	3.18067	4790	4790	26.2211	MS2	11/128
	EISIEDAKLEGEEEAK	4	1	CID		80.97	1.9204e-06	43	0	1	2	1789.87	1.83661	3116	3116	20.202	MS2	12/162
	QFIFDVVNEGGEKEK	3	1	CID		80.89	1.7952e-06	43	0	1	2	1738.87	1.16103	4060	4060	23.4144	MS2	12/158
	IVSSLLLGGSLVEGAK	3	1	CID		80.37	1.67137e-07	32	0	1	2	1542.91	2.6681	4838	4838	26.4094	MS2	11/140
	SNQHLIcDNLLPGR	5	1	CID	C7(CarbaR1)	79.16	2.35276e-06	42	0	1	2	1636.83	4.24146	3375	3375	21.06	MS2	10/142
	YLAGcGLQScQmLVSK	4	1	CID	C5(CarbaR1) C10(CarbaR1) M12(OxidaR1)	79.07	3.42156e-06	44	0	1	2	1830.86	3.06538	3256	3256	20.6823	MS2	13/148
	SFGSQNnNTDImFYR	4	1	CID	N7(DeamiR1) M12(OxidaR1)	78.18	3.59762e-06	43	0	1	2	1810.77	1.2606	3763	3763	22.3883	MS2	9/150
	VTNSLDSSPHR	3	1	CID		77.88	2.16452e-06	41	0	1	2	1212.6	2.38739	1139	1139	13.0874	MS2	10/108
	DPVGGTTEFLFVPLIK	4	1	CID		77.08	1.43779e-06	38	0	1	2	1732.96	3.15649	5417	5417	30.9528	MS2	12/134
	GEGGnGLLAAmEEAIK	4	1	CID	N5(DeamiR1) M11(OxidaR1)	76.32	4.92126e-06	43	0	1	2	1576.75	2.1449	3799	3799	22.5047	MS2	13/164
	ILTSLYALGTSK	3	1	CID		76.2	7.20849e-07	34	0	1	2	1266.73	2.65853	4214	4214	23.9577	MS2	9/104
	AAASLDTAALSATDmALALNR	4	1	CID	M15(OxidaR1)	75.89	5.21447e-06	43	0	1	2	2063.05	4.02886	4719	4719	25.8984	MS2	18/182
	VGDDLILVSVSSER	8	1	CID		71.84	7.80654e-06	40	0	1	2	1488.79	3.01333	4491	4491	24.9354	MS2	10/124
	AVNLFLQGYEK	2	1	CID		71.58	5.88686e-06	39	0	1	2	1281.69	3.61423	4273	4273	24.1883	MS2	9/96
	AIDmSNVTLSR	4	1	CID	M4(OxidaR1)	71.28	1.02512e-05	41	0	1	2	1222.61	2.54992	2443	2443	17.8396	MS2	10/104
	KDSSLSAVLNSIDVK	3	1	CID		70.38	8.17727e-06	39	0	1	2	1575.86	3.69513	4428	4428	24.7072	MS2	10/162
	RISQTSQVSIDAAHGYSPR	4	1	CID		70.02	2.1023e-05	43	0	1	3	2073.05	3.98135	2349	2349	17.4852	MS2	12/208
	AAmVLFLDR	4	1	CID	M3(OxidaR1)	69.75	1.28911e-05	40	0	1	2	1051.56	1.87523	3974	3974	23.0944	MS2	7/64
	ALQEmLANTVEK	6	1	CID	M5(OxidaR1)	67.73	2.39828e-05	41	0	1	2	1362.7	2.06187	2891	2891	19.4459	MS2	17/120
	IDGTIDSSPcLK	4	1	CID	C10(CarbaR1)	66.52	3.50421e-05	41	0	1	2	1305.64	3.0411	2737	2737	18.9109	MS2	7/100
	AEGLGmVTEEGSGEK	2	1	CID	M6(OxidaR1)	65.52	5.14937e-05	42	0	1	2	1509.68	3.21925	2309	2309	17.3673	MS2	10/136
	DSSLSAVLNSIDVK	3	1	CID		64.53	5.00014e-05	41	0	1	2	1447.77	2.83993	5092	5092	27.8855	MS2	9/136
	GEGGNGLLAAmEEAIK	4	1	CID	M11(OxidaR1)	64.51	7.56669e-05	43	0	1	2	1575.77	2.87753	3512	3512	21.5661	MS2	11/164
	LSQDSSQIELLK	4	1	CID		64.25	4.51381e-05	40	0	1	2	1360.73	1.79888	3503	3503	21.5326	MS2	7/120
	QFIFDVVNEGGEK	3	1	CID		63.22	8.70201e-05	42	0	1	2	1481.73	3.23298	4595	4595	25.3989	MS2	10/134
	LmmNNEFIVPmTEETK	4	1	CID	M2(OxidaR1) M3(OxidaR1) M11(OxidaR1)	63.01	0.000167387	45	0	1	2	1974.89	4.8343	3456	3456	21.3538	MS2	11/162
	KPLESALPSEDLTDLK	3	1	CID		62.76	5.89251e-05	40	0	1	2	1755.94	3.40427	3711	3711	22.2075	MS2	13/170
	EPNPEAEELFR	3	1	CID		61.97	0.000107752	42	0	1	2	1330.63	2.61118	3686	3686	22.133	MS2	9/110
	SFGSQnNNTDImFYR	4	1	CID	N6(DeamiR1) M12(OxidaR1)	61.9	0.000152762	43	0.208237	2	2	1810.77	1.2606	3763	3763	22.3883	MS2	8/150
	SFGSQNNnTDImFYR	4	1	CID	N8(DeamiR1) M12(OxidaR1)	61.89	0.000153114	43	0.208365	3	2	1810.77	1.2606	3763	3763	22.3883	MS2	8/150
	AFLDNAAEDLEK	3	1	CID		60.52	0.000140304	41	0	1	2	1335.65	2.4279	4049	4049	23.3695	MS2	9/116
	LSmPIEcAEVFSK	4	1	CID	M3(OxidaR1) C7(CarbaR1)	59.02	0.000284588	43	0	1	2	1526.72	1.15339	3661	3661	22.0466	MS2	9/116
	RIsQTSQVSIDAAHGYSPR	4	1	CID	S3(PhospR1)	58.85	0.000435062	45	0	1	3	2153.02	2.74524	2687	2687	18.7113	MS2	17/208
	NYNLQmSLETLK	5	1	CID	M6(OxidaR1)	57.92	0.000249096	41	0	1	2	1469.73	2.81367	4087	4087	23.5206	MS2	9/116
	LYSAVcALGNHR	4	1	CID	C6(CarbaR1)	57.86	0.000252479	41	0	1	2	1360.68	2.24571	2772	2772	19.0408	MS2	10/92
	LcFLESTSNSK	6	1	CID	C2(CarbaR1)	57.12	0.000279585	41	0	1	2	1285.61	1.92735	3361	3361	21.0183	MS2	8/94
	LGIAILNGGnSTVQQK	2	1	CID	N10(DeamiR1)	57.06	0.000171796	39	0	1	2	1613.88	-2.18778	3985	3985	23.1301	MS2	11/140
	LcFLESTSnSK	6	1	CID	C2(CarbaR1) N9(DeamiR1)	57.02	0.000296127	41	0	1	2	1286.6	2.65956	3624	3624	21.9321	MS2	9/94
	QGWTYGIQQDVK	4	1	CID		56.71	0.000361658	42	0	1	2	1422.7	1.18888	3551	3551	21.6851	MS2	8/122
	LIEDLAKPGAELPEEDEAmKR	2	1	CID	M19(OxidaR1)	56.62	0.000559671	44	0	1	3	2370.19	3.80008	3209	3209	20.5021	MS2	26/216
	TLLGYGYHLEAPDQDHASR	4	1	CID		56.56	0.000661187	44	0	1	3	2143.02	2.97828	3398	3398	21.1355	MS2	19/188
	LGIAILnGGNSTVQQK	2	1	CID	N7(DeamiR1)	56.34	0.000202775	39	0.0126183	2	2	1613.88	-2.18778	3985	3985	23.1301	MS2	11/140
	TLLYGHAILLR	13	1	CID		56.06	5.0911e-05	33	0	1	2	1269.77	2.74411	3910	3910	22.8972	MS2	8/80
	GETGPmVAATLK	2	1	CID	M6(OxidaR1)	55.97	0.000357516	41	0	1	2	1190.61	1.89093	2429	2429	17.791	MS2	8/104
	FSLKDTEEEVR	3	1	CID		55.84	0.000437703	42	0	1	2	1352.67	1.27853	3003	3003	19.8111	MS2	8/108
	LVINTQSFPNNYWDK	3	1	CID		55.37	0.00066444	43	0	1	2	1838.91	4.8036	4513	4513	25.0309	MS2	8/152
	EKEmVTSLFcK	3	1	CID	M4(OxidaR1) C10(CarbaR1)	55.22	0.000506073	42	0	1	2	1387.66	2.3596	2958	2958	19.6735	MS2	7/110
	SPPQEQINmLLNFK	4	1	CID	M9(OxidaR1)	55.04	0.000575898	42	0	1	2	1674.85	1.14671	4749	4749	25.9892	MS2	9/132
	VYFEISESSR	6	1	CID		54.72	0.000504076	41	0	1	2	1216.59	2.48036	3540	3540	21.65	MS2	15/82
	IELGWQYGPVR	5	1	CID		54.56	0.000457378	41	0	1	2	1317.7	2.62813	4406	4406	24.6406	MS2	12/90
	GAAEmVLQTISASK	2	1	CID	M5(OxidaR1)	53.89	0.000618604	41	0	1	2	1421.74	7.54441	4104	4104	23.576	MS2	10/134
	LcLAAEGFGNR	10	1	CID	C2(CarbaR1)	53.51	0.000629712	41	0	1	2	1207.59	1.24919	3549	3549	21.6804	MS2	10/82
	TVTVTLGDEK	4	1	CID		53.43	0.000467787	40	0	1	2	1062.57	1.96845	2582	2582	18.3264	MS2	8/88
	SVAGGLPGAGFYGPK	4	1	CID		53.19	0.000621495	41	0	1	2	1377.72	1.98595	3790	3790	22.4786	MS2	16/112
	LGIAILnGGnSTVQQK	2	1	CID	N7(DeamiR1) N10(DeamiR1)	52.7	0.000581337	40	0	1	2	1614.87	1.71826	4242	4242	24.0584	MS2	11/140
	ScHDEEDDDGEEEVK	2	1	CID	C2(CarbaR1)	52.19	0.00063022	40	0	1	2	1792.65	2.90052	1181	1181	13.2687	MS2	12/136
	RISQTsQVSIDAAHGYSPR	4	1	CID	S6(PhospR1)	51.46	0.00238535	45	0.125573	2	3	2153.02	2.74524	2687	2687	18.7113	MS2	18/208
	RISQtSQVSIDAAHGYSPR	4	1	CID	T5(PhospR1)	51.46	0.00238535	45	0.125573	3	3	2153.02	2.74524	2687	2687	18.7113	MS2	18/208
	TVSSPNQHLLR	5	1	CID		51.18	0.0006893	39	0	1	2	1251.68	2.70177	1889	1889	15.9075	MS2	12/96
	RQFIFDVVNEGGEKEK	3	1	CID		50.63	0.00159889	42	0	1	3	1894.97	1.77318	3445	3445	21.3216	MS2	11/168
	TVHYEGGAVSVHAR	5	1	CID		50.56	0.00160158	42	0	1	2	1482.75	2.99903	1657	1657	15.0796	MS2	15/122
	LKDLTSSDTFK	5	1	CID		49.98	0.00097498	39	0	1	2	1254.66	2.05427	2466	2466	17.9357	MS2	10/110
	AAmVVSEEDHLK	3	1	CID	M3(OxidaR1)	49.97	0.00193683	42	0	1	2	1344.65	1.77066	1828	1828	15.685	MS2	7/94
	HILQLIEPSVFK	4	1	CID		49.97	0.000228573	33	0	1	2	1423.83	3.57688	4603	4603	25.4269	MS2	17/108
	TDDEVVLQcTATIHK	6	1	CID	C9(CarbaR1)	49.6	0.00242157	43	0	1	2	1729.85	4.61927	2951	2951	19.6449	MS2	9/148
	KEVDGmGTSEIK	5	1	CID	M6(OxidaR1)	49.35	0.00186761	42	0	1	2	1309.63	2.12566	1127	1127	13.0423	MS2	8/126
	LAENIHELWVmNK	5	1	CID	M11(OxidaR1)	48.26	0.00257358	42	0	1	2	1612.82	1.67183	3608	3608	21.8801	MS2	8/122
	LAVFSqPIINK	3	1	CID	Q6(DeamiR1)	48.04	0.000850351	37	0	1	2	1230.71	2.66136	4159	4159	23.7752	MS2	8/90
	SFGSqNNNTDImFYR	4	1	CID	Q5(DeamiR1) M12(OxidaR1)	47.08	0.00463463	43	0.3978	4	2	1810.77	1.2606	3763	3763	22.3883	MS2	7/150
	LHVYSSAAHFADVAGR	5	1	CID		46.96	0.00532932	44	0	1	3	1700.85	2.54813	2906	2906	19.4988	MS2	20/134
	LAVFSQPIINK	3	1	CID		46.48	0.000936731	36	0	1	2	1229.73	2.29536	3952	3952	23.0223	MS2	8/90
	LAENAHNVWAR	5	1	CID		46.19	0.00371354	41	0	1	2	1280.65	2.03556	2255	2255	17.1748	MS2	6/94
	ISQTSQVSIDAAHGYSPR	4	1	CID		46.15	0.00547201	43	0	1	3	1916.95	4.02713	2613	2613	18.4291	MS2	9/194
	TIQmLTEAVK	4	1	CID	M4(OxidaR1)	46	0.00206854	39	0	1	2	1149.62	2.20277	3033	3033	19.9084	MS2	7/98
	GGGNHPLLVPYDTLTAK	4	1	CID		44.23	0.00482348	41	0	1	2	1752.93	1.99794	3782	3782	22.4482	MS2	9/160
	TILSSVTHnGK	16	1	CID	N9(DeamiR1)	44.2	0.00371445	39	0	1	2	1157.62	2.71171	2437	2437	17.8214	MS2	7/96
	LIEDLAKPGAELPEEDEAmK	2	1	CID	M19(OxidaR1)	44.07	0.0112273	44	0	1	3	2214.09	2.93034	3504	3504	21.5349	MS2	19/206
	ISELLGmDK	3	1	CID	M7(OxidaR1)	43.74	0.00567855	41	0	1	2	1021.53	1.52068	2736	2736	18.9087	MS2	5/76
	GYPDIGWNPVEGER	4	1	CID		43.52	0.0093795	43	0	1	2	1588.74	3.48001	4306	4306	24.3176	MS2	9/134
	SIISLLDK	12	1	CID		43.36	0.00148544	35	0	2	2	888.542	2.3047	4467	4467	24.8535	MS2	7/68
	TILSSVTHNGK	16	1	CID		43.29	0.0030637	38	0	1	2	1156.63	2.10157	2304	2304	17.3504	MS2	7/96
	LGIAILNGGNSTVqQK	2	1	CID	Q14(DeamiR1)	43.18	0.00419773	39	0.243253	3	2	1613.88	-2.18778	3985	3985	23.1301	MS2	11/140
	VAELLANmPDPTQDEVRGDEEEGER	3	1	CID	M8(OxidaR1)	43.03	0.0250959	47	0	1	3	2815.27	0.0537156	3186	3186	20.4139	MS2	10/270
	LGIAILnGGNSTVqQK	2	1	CID	N7(DeamiR1) Q14(DeamiR1)	43.02	0.00540042	40	0.183681	2	2	1614.87	1.71826	4242	4242	24.0584	MS2	11/140
	DQQEQVKEDmETK	13	1	CID	M10(OxidaR1)	42.78	0.0109769	43	0	1	2	1623.72	2.54558	998	998	12.4923	MS2	9/140
	VAWSGSHIR	5	1	CID		42.65	0.00415587	38	0	1	2	1012.53	2.01806	1984	1984	16.209	MS2	7/68
	VVEPDmSAGFcPDHK	4	1	CID	M6(OxidaR1) C11(CarbaR1)	42.42	0.0127848	43	0	1	2	1704.74	3.10183	2298	2298	17.3243	MS2	11/132
	VGWSRPGcQPDLELGSDDR	4	1	CID	C8(CarbaR1)	42.32	0.0193572	45	0	1	3	2143.99	3.82805	3468	3468	21.3995	MS2	24/200
	LGIAILnGGNSTVQqK	2	1	CID	N7(DeamiR1) Q15(DeamiR1)	41.82	0.00711915	40	0.206452	3	2	1614.87	1.71826	4242	4242	24.0584	MS2	11/140
	TVHYEGGAVSVHAR	5	1	CID		41.66	0.0123708	42	0	1	3	1482.75	3.10766	1648	1648	15.048	MS2	14/122
	LGIAILNGGNSTVQqK	2	1	CID	Q15(DeamiR1)	41.14	0.00671451	39	0.279005	4	2	1613.88	-2.18778	3985	3985	23.1301	MS2	11/140
	SNcYmVcAGESmSPGQGR	4	1	CID	C3(CarbaR1) M5(OxidaR1) C7(CarbaR1) M12(OxidaR1)	41.02	0.0160705	43	0	1	3	2022.78	4.85038	2140	2140	16.7294	MS2	17/192
	DLYAFYPLLIR	3	1	CID		40.92	0.00477367	37	0	1	2	1383.77	3.53618	5443	5443	31.2244	MS2	7/80
	LLTNHYER	7	1	CID		40.13	0.0118548	40	0	1	2	1045.55	2.67231	1557	1557	14.7209	MS2	6/72
	ELSTYYQVEPSTK	4	1	CID		40.08	0.0184569	42	0	1	2	1544.75	1.77009	3114	3114	20.1976	MS2	17/130
	TmLAWGWR	4	1	CID	M2(OxidaR1)	39.82	0.010272	39	0	1	2	1036.51	2.66874	4226	4226	24.0026	MS2	7/56
	EGDSmALYNR	4	1	CID	M5(OxidaR1)	39.13	0.014906	40	0	1	2	1171.51	1.7691	1898	1898	15.9338	MS2	7/80
	DLDLDTPSIEKR	3	1	CID		38.4	0.0219273	41	0	1	2	1401.73	3.07395	3229	3229	20.5813	MS2	14/108
	KAAmVVSEEDHLK	3	1	CID	M4(OxidaR1)	38.29	0.0236388	42	0	1	3	1472.74	2.73448	1462	1462	14.3575	MS2	13/126
	FLPPPGYAAcYEAVLPK	5	1	CID	C10(CarbaR1)	37.92	0.0300836	42	0	1	3	1892.97	4.86852	4738	4738	25.9587	MS2	13/128
	WHQGNEHYGR	4	1	CID		37.75	0.0237215	41	0	1	3	1283.57	3.20397	1037	1037	12.6603	MS2	8/86
	KDSSLSAVLNSIDVK	3	1	CID		37.5	0.0158711	39	0	1	3	1575.86	3.68168	4421	4421	24.6856	MS2	7/162
	KLEFDGLYITEQPSEDDIK	9	1	CID		37.26	0.0558063	44	0	1	3	2240.1	4.31018	4493	4493	24.9402	MS2	11/208
	AAmVVSEEDHLK	3	1	CID	M3(OxidaR1)	37.04	0.0378095	42	0	1	3	1344.65	3.06947	1832	1832	15.6993	MS2	13/94
	VTNSLDSSPHR	3	1	CID		37	0.0264771	41	0	1	3	1212.6	1.12273	1120	1120	13.0152	MS2	12/108
	LLNYFAR	3	1	CID		36.83	0.0102189	36	0	1	2	896.501	2.25493	3735	3735	22.2941	MS2	5/58
	AALDFSDAR	3	1	CID		36.81	0.0186666	39	0	1	2	965.471	2.13149	2986	2986	19.7608	MS2	7/70
	QYDGIGGLVR	4	1	CID		36.65	0.0244387	40	0	1	2	1077.57	2.67743	3459	3459	21.3616	MS2	7/90
	KAAmVVSEEDHLKAEAR	3	1	CID	M4(OxidaR1)	36.47	0.0492439	43	0	1	3	1899.96	4.07379	1709	1709	15.2481	MS2	17/176
	AAASLDTAALSATDmALALNR	4	1	CID	M15(OxidaR1)	36.39	0.0453719	42	0	1	3	2063.05	3.77127	4715	4715	25.8676	MS2	9/182
	LGIAILNGGnSTVqQK	2	1	CID	N10(DeamiR1) Q14(DeamiR1)	36.28	0.0254934	40	0.311575	4	2	1614.87	1.71826	4242	4242	24.0584	MS2	17/140
	STVFLFNR	5	1	CID		36.19	0.0124185	37	0	1	2	983.533	2.44149	4194	4194	23.8958	MS2	7/60
	DIIDEQGQR	2	1	CID		35.98	0.030042	40	0	1	2	1073.52	1.98622	2203	2203	16.9986	MS2	7/78
	IEImGSAK	2	1	CID	M4(OxidaR1)	35.85	0.0245195	39	0	1	2	864.452	1.93435	1544	1544	14.6715	MS2	7/64
	LTPSQEAmVDK	5	1	CID	M8(OxidaR1)	35.53	0.0435801	41	0	1	2	1234.6	1.81703	1708	1708	15.2458	MS2	13/108
	WHQGNEHYGR	4	1	CID		35.5	0.0377241	41	0	1	2	1283.57	1.69153	1032	1032	12.6331	MS2	6/86
	VVLPLIDQYFK	3	1	CID		35.44	0.00805841	34	0	1	2	1334.77	3.04864	5221	5221	28.8837	MS2	9/86
	TDDEVVLQcTATIHK	6	1	CID	C9(CarbaR1)	35.26	0.0667486	43	0	1	3	1729.85	2.89684	2923	2923	19.5539	MS2	14/148
	LGIAILNGGnSTVQqK	2	1	CID	N10(DeamiR1) Q15(DeamiR1)	34.52	0.0382321	40	0.344972	5	2	1614.87	1.71826	4242	4242	24.0584	MS2	16/140
	HNVYSIYNTR	3	1	CID		34.5	0.0561847	41	0	1	2	1266.62	0.645244	2380	2380	17.5838	MS2	6/96
	DLDLDTPSIEK	3	1	CID		34.48	0.0529152	41	0	1	2	1245.62	2.63146	3748	3748	22.3427	MS2	10/98
	LAENIHELWVmNK	5	1	CID	M11(OxidaR1)	34.47	0.0591287	42	0	1	3	1612.82	2.75702	3599	3599	21.8543	MS2	12/122
	VTnSLDSSPHR	3	1	CID	N3(DeamiR1)	34.43	0.050445	41	0	1	2	1213.58	1.04441	1201	1201	13.3574	MS2	7/108
	IAEDPSRDGPSPTSGSSK	4	1	CID		34.28	0.0995458	44	0	1	3	1787.84	3.26596	1406	1406	14.1536	MS2	9/186
	DLLLQTR	5	1	CID		34.21	0.0350866	39	0	2	2	858.506	1.58671	3367	3367	21.0367	MS2	6/62
	VSTSSVVEGK	3	1	CID		34.13	0.0413413	40	0	1	2	992.528	2.45661	1591	1591	14.8481	MS2	7/84
	TLLALGcHVGIADEHAEEK	5	1	CID	C7(CarbaR1)	33.9	0.102028	43	0	1	3	2063.03	3.13572	3358	3358	21.011	MS2	16/178
	LLSLVEK	4	1	CID		33.8	0.00752449	32	0	2	2	801.51	1.49778	3264	3264	20.7135	MS2	6/54
	YNVLTLVR	3	1	CID		33.61	0.0135226	34	0	1	2	977.58	2.5596	4250	4250	24.0874	MS2	6/68
	RISQTSQVsIDAAHGYSPR	4	1	CID	S9(PhospR1)	33.51	0.148782	45	0.430586	4	3	2153.02	2.74524	2687	2687	18.7113	MS2	14/208
	LAENAHNVWAR	5	1	CID		33.3	0.0646644	41	0	1	3	1280.65	3.76161	2243	2243	17.1379	MS2	9/94
	IKNVmPLSAGLFK	4	1	CID	M5(OxidaR1)	33.24	0.018614	35	0	1	3	1433.82	2.78343	3583	3583	21.7926	MS2	9/118
	YLcTAVLPLLTR	4	1	CID	C3(CarbaR1)	33.06	0.0259513	37	0	1	2	1419.81	5.26677	5010	5010	27.3228	MS2	7/102
	QFIFDVVNEGGEKEK	3	1	CID		33.04	0.106693	43	0	1	3	1738.87	2.9176	4044	4044	23.3526	MS2	9/158
	VVEPDmSAGFcPDHK	4	1	CID	M6(OxidaR1) C11(CarbaR1)	33	0.113093	43	0	1	3	1704.74	3.6377	2276	2276	17.2484	MS2	11/132
	RPEcFGPALR	7	1	CID	C4(CarbaR1)	32.62	0.0707565	41	0	1	3	1202.61	1.65012	2403	2403	17.6722	MS2	14/90
	FLPPPGYAAcYEAVLPK	5	1	CID	C10(CarbaR1)	32.55	0.103454	42	0	1	2	1892.97	5.9806	4724	4724	25.9173	MS2	6/128
	EISIEDAK	4	1	CID		32.52	0.0586346	40	0	1	2	904.464	1.41935	2386	2386	17.6028	MS2	5/66
	RTVHYEGGAVSVHAR	5	1	CID		32.32	0.0890637	41	0	1	4	1638.85	3.04843	1410	1410	14.168	MS2	8/158
	IKNVmPLSAGLFK	4	1	CID	M5(OxidaR1)	31.97	0.0250003	35	0	1	2	1433.82	2.64429	3603	3603	21.8641	MS2	5/118
	YEQELFK	4	1	CID		31.94	0.0497394	38	0	1	2	956.474	2.07257	3007	3007	19.8255	MS2	6/60
	YSmQTSLIVAALKR	3	1	CID	M3(OxidaR1)	31.85	0.0421922	38	0	1	3	1596.88	2.1177	3843	3843	22.6685	MS2	11/132
	VPLVIFK	9	1	CID		31.84	0.0213739	35	0	1	2	815.541	2.14296	4201	4201	23.917	MS2	5/50
	FLcYFcR	10	1	CID	C3(CarbaR1) C6(CarbaR1)	31.74	0.0595862	39	0	1	2	1065.47	2.83146	3987	3987	23.1347	MS2	6/50
	QmVDmLVESSNNVEmILK	2	1	CID	M2(OxidaR1) M5(OxidaR1) M15(OxidaR1)	31.38	0.236092	45	0	1	3	2128	4.37173	4368	4368	24.5116	MS2	18/190
	LLTnHYER	7	1	CID	N4(DeamiR1)	30.91	0.104127	41	0	1	2	1046.53	2.30589	1845	1845	15.7527	MS2	7/72
	LVFDVPLLNEHAK	4	1	CID		30.87	0.0435014	37	0	1	2	1494.84	4.30173	4673	4673	25.6932	MS2	9/116
	RPEcFGPALR	7	1	CID	C4(CarbaR1)	30.79	0.103585	40	0	1	2	1202.61	1.54149	2400	2400	17.6602	MS2	6/90
	LVPYTLLDDR	4	1	CID		30.63	0.08148	39	0	1	2	1204.66	2.69841	4343	4343	24.4317	MS2	4/80
	LGIAILNGGNSTVqqK	2	1	CID	Q14(DeamiR1) Q15(DeamiR1)	30.56	0.0951542	40	0.420114	6	2	1614.87	1.71826	4242	4242	24.0584	MS2	12/140
	cWEFFPAGDcFR	4	1	CID	C1(CarbaR1) C10(CarbaR1)	30.55	0.132466	41	0	1	2	1591.65	2.60173	5059	5059	27.6934	MS2	5/100
	LmTEIIELAESGIR	3	1	CID	M2(OxidaR1)	30.52	0.106326	40	0	1	3	1590.85	4.17456	4934	4934	26.9416	MS2	7/120
	LYSAVcALGnHR	4	1	CID	C6(CarbaR1) N10(DeamiR1)	30.21	0.148731	41	0	1	3	1361.67	3.1781	2872	2872	19.3822	MS2	12/92
	LHVYSSAAHFADVAGR	5	1	CID		30.13	0.256991	44	0	1	4	1700.85	4.24366	2908	2908	19.5036	MS2	10/134
	TAHGHLVPDR	4	1	CID		29.94	0.127398	40	0	1	2	1102.58	2.05681	972	972	12.3402	MS2	7/88
	SNQHLIcDNLLPGR	5	1	CID	C7(CarbaR1)	29.81	0.2044	42	0	1	3	1636.82	1.6035	3350	3350	20.9868	MS2	18/142
	YVDEAHQYILEFDGGSR	3	1	CID		29.72	0.359603	45	0	1	3	1998.92	4.47891	4142	4142	23.7231	MS2	15/174
	WLKEPNPEAEELFR	3	1	CID		29.65	0.213371	42	0	1	3	1757.89	2.11127	4036	4036	23.3243	MS2	8/140
	LANKEESEKERPEEQAPR	3	1	CID		29.63	0.272723	43	0	1	3	2140.07	5.38223	1005	1005	12.5225	MS2	13/184
	LKDLTSSDTFKEYDPDGK	5	1	CID		29.35	0.323638	44	0	1	3	2058.99	4.06551	3034	3034	19.9106	MS2	14/194
	EAAVPEEEGGTPEK	4	1	CID		29.33	0.201508	42	0	1	2	1442.67	2.40849	1755	1755	15.4203	MS2	7/128
	ELmDLQK	2	1	CID	M3(OxidaR1)	28.99	0.101514	39	0	1	2	892.446	1.8974	1758	1758	15.4322	MS2	6/56
	AAmVVSEEDHLKAEAR	3	1	CID	M3(OxidaR1)	28.86	0.302549	43	0	1	3	1771.87	2.30307	1997	1997	16.2559	MS2	13/144
	FSLKDTEEEVR	3	1	CID		28.59	0.230986	42	0	1	3	1352.67	3.09613	2991	2991	19.7781	MS2	8/108
	AFAFDGFK	4	1	CID		28.52	0.124295	39	0	1	2	902.443	2.43153	4218	4218	23.9723	MS2	6/56
	DTEEEVRDIIR	3	1	CID		27.73	0.263861	41	0	1	2	1374.69	2.25872	3544	3544	21.6639	MS2	9/102
	RLVFDVPLLNEHAK	4	1	CID		27.57	0.0694689	35	0	1	3	1650.94	3.87629	4241	4241	24.056	MS2	13/142
	KIIAYQQK	3	1	CID		27.4	0.0448556	33	0	1	2	991.596	2.65667	1327	1327	13.8743	MS2	8/72
	EAAVPEEEGGTPEKEISIEDAK	4	1	CID		26.3	0.830209	45	0	1	3	2328.11	5.37274	2953	2953	19.6547	MS2	19/222
	RQFIFDVVNEGGEK	3	1	CID		26.02	0.451562	42	0	1	3	1637.83	2.86857	3947	3947	23.0056	MS2	8/144
	NVmPLSAGLFK	4	1	CID	M3(OxidaR1)	25.93	0.210598	39	0	1	2	1192.64	1.50851	4077	4077	23.4848	MS2	5/100
	NLLLmDKEK	5	1	CID	M5(OxidaR1)	25.92	0.26008	40	0	1	2	1119.61	2.02058	2197	2197	16.9705	MS2	5/84
	GYFSLVEHPQR	2	1	CID		25.78	0.422389	42	0	1	2	1332.67	1.88302	3304	3304	20.8386	MS2	11/88
	STAFAFR	5	1	CID		25.55	0.132898	36	0	1	2	799.411	1.24601	3070	3070	20.0432	MS2	4/50
	ERPEEQAPR	3	1	CID		25.49	0.312714	40	0	1	2	1111.55	1.95169	827	827	11.407	MS2	6/86
	LLYQQAR	2	1	CID		25.39	0.147858	37	0	1	2	891.507	1.81603	2132	2132	16.7065	MS2	6/56
	HGLPGIGLSTSLRPR	4	1	CID		25.36	0.0924153	35	0	1	3	1560.9	2.79209	3220	3220	20.5484	MS2	14/120
	LAVFSQPIInK	3	1	CID	N10(DeamiR1)	25.23	0.162405	37	0.474813	2	2	1230.71	2.66136	4159	4159	23.7752	MS2	13/90
	THFLPLmEK	3	1	CID	M7(OxidaR1)	24.99	0.345324	40	0	1	2	1131.59	0.821713	2818	2818	19.1801	MS2	4/78
	LmmNNEFIVPmTEETK	4	1	CID	M2(OxidaR1) M3(OxidaR1) M11(OxidaR1)	24.97	1.05158	45	0	1	3	1974.89	3.66118	3470	3470	21.4044	MS2	4/162
	LEDPAIR	3	1	CID		24.69	0.101888	34	0	1	2	813.448	1.62642	2177	2177	16.8833	MS2	6/50
	DYAQEKPSR	4	1	CID		24.42	0.423934	40	0	1	2	1093.53	2.7756	934	934	12.1369	MS2	4/88
	SITLFPDENKK	4	1	CID		24.38	0.390287	40	0	1	2	1291.69	0.443564	3159	3159	20.3305	MS2	6/98
	VTNSLDSSPHR	3	1	CID		24.3	0.4973	41	0	1	3	1212.6	2.03825	1197	1197	13.3381	MS2	10/108
	KQYEDQLN	4	1	CID		24.23	0.317538	39	0	1	2	1037.49	2.3938	1597	1597	14.8774	MS2	5/72
	YAEHSHDKWSmDK	4	1	CID	M11(OxidaR1)	23.66	0.828333	42	0	1	3	1649.71	4.01612	953	953	12.2563	MS2	12/124
	YLSLmEDK	5	1	CID	M5(OxidaR1)	23.57	0.350315	39	0	1	2	1014.48	0.832963	2676	2676	18.6674	MS2	4/64
	mLDYLK	8	1	CID	M1(OxidaR1)	23.51	0.254693	37	0	1	2	798.408	1.12214	2707	2707	18.7944	MS2	5/40
	IIAYQQK	3	1	CID		23.29	0.169476	35	0	1	2	863.501	2.10665	1715	1715	15.2721	MS2	6/54
	EVDGmGTSEIK	5	1	CID	M5(OxidaR1)	23.24	0.579761	40	0	1	2	1181.54	2.00288	1527	1527	14.6162	MS2	6/96
	mPNQFLK	4	1	CID	M1(OxidaR1)	23.2	0.406836	39	0	1	2	893.457	1.77337	2271	2271	17.2322	MS2	6/58
	SKGEHFPYEQEIK	3	1	CID		22.56	1.02661	42	0	1	3	1591.78	3.69145	2432	2432	17.8049	MS2	14/138
	YNEVmQALNmSAALTAR	4	1	CID	M5(OxidaR1) M10(OxidaR1)	22.44	1.64806	44	0	1	3	1914.91	4.18247	4115	4115	23.6135	MS2	13/182
	AVVAcFR	8	1	CID	C5(CarbaR1)	22.35	0.360904	37	0	1	2	822.431	1.90054	2489	2489	18.0102	MS2	3/50
	GYFSLVEHPQR	2	1	CID		21.95	0.991861	41	0	1	3	1332.67	2.9682	3312	3312	20.8626	MS2	10/88
	YGEPEVPESAFWK	3	1	CID		21.72	1.43681	43	0.31741	2	2	1538.72	5.59806	4386	4386	24.5779	MS2	15/108
	TLLGYGYHLEAPDQDHASR	4	1	CID		21.66	2.02996	44	0	1	4	2143.02	2.47655	3396	3396	21.1307	MS2	11/188
	TVSSPNQHLLR	5	1	CID		21.64	0.602201	39	0	1	3	1251.68	2.41366	1882	1882	15.8869	MS2	7/96
	LSMPIEcAEVFSK	4	1	CID	C7(CarbaR1)	21.48	1.5636	43	0	1	2	1510.73	1.68763	4520	4520	25.0615	MS2	14/116
	WAQESVIEDPELVR	4	1	CID		20.79	1.43477	42	0	1	3	1670.84	3.07559	4234	4234	24.0352	MS2	8/140
	DQQEQVKEDmETK	13	1	CID	M10(OxidaR1)	20.49	1.85495	43	0	1	3	1623.72	3.75284	988	988	12.4307	MS2	10/140
	FFDmFLK	8	1	CID	M4(OxidaR1)	20.46	0.835633	39	0	1	2	963.467	2.63935	4576	4576	25.3116	MS2	6/48
	YLDFLR	7	1	CID		20.23	0.637811	38	0	1	2	826.448	1.94917	4405	4405	24.6386	MS2	5/40
	SPPQEQINmLLNFKDDK	4	1	CID	M9(OxidaR1)	20.06	2.58307	44	0	1	3	2033	3.50838	4252	4252	24.092	MS2	13/184
	ScHDEEDDDGEEEVK	2	1	CID	C2(CarbaR1)	19.8	1.09216	40	0	1	3	1792.65	3.55846	1107	1107	12.938	MS2	8/136
	LEYFINK	4	1	CID		19.69	0.563844	37	0	1	2	926.5	2.0094	3356	3356	21.0064	MS2	10/50
	RISQTSQVSIDAAHGYSPR	4	1	CID		19.33	2.4608	43	0	1	4	2073.05	5.85999	2347	2347	17.4801	MS2	9/208
	DTEEEVRDIIR	3	1	CID		19.21	1.74047	41	0	1	3	1374.69	2.9777	3539	3539	21.6477	MS2	6/102
	TREGDSmALYNR	4	1	CID	M7(OxidaR1)	18.89	2.2945	42	0	1	3	1428.66	3.92611	1532	1532	14.6329	MS2	9/118
	LIEDLAKPGAELPEEDEAmKR	2	1	CID	M19(OxidaR1)	18.61	3.62068	44	0	1	4	2370.19	2.74904	3205	3205	20.4857	MS2	13/216
	DLPNRTEDPSDPER	2	1	CID		18.38	3.40085	43	0	1	3	1640.75	1.62943	1830	1830	15.6895	MS2	9/148
	EESEKERPEEQAPR	3	1	CID		18.38	3.44586	43	0	1	3	1713.81	3.36383	920	920	12.048	MS2	12/140
	WGQPFR	5	1	CID		17.96	2.08822	41	0	1	2	790.402	2.07659	3019	3019	19.8656	MS2	3/48
	VFYQHPNLmR	10	1	CID	M9(OxidaR1)	17.93	2.09545	41	0	1	3	1320.65	1.40158	2370	2370	17.556	MS2	6/86
	AAmVVSEEDHLKAEAR	3	1	CID	M3(OxidaR1)	17.79	3.88407	43	0	1	4	1771.87	3.26619	2004	2004	16.277	MS2	13/144
	TVTVTLGDEKGK	4	1	CID		17.69	1.45109	39	0	1	3	1247.69	1.08507	2012	2012	16.3007	MS2	12/108
	EGLLQmK	4	1	CID	M6(OxidaR1)	17.66	1.1792	38	0	1	2	834.44	1.27388	2110	2110	16.6171	MS2	5/52
	TLLYGHAILLR	13	1	CID		17.38	0.375675	33	0	1	3	1269.77	2.76118	3902	3902	22.8738	MS2	10/80
	NLLLmDK	5	1	CID	M5(OxidaR1)	17.05	1.67064	39	0.0432099	2	2	862.472	1.7732	2922	2922	19.5518	MS2	6/60
	FYNKSEDGDTPDmK	3	1	CID	M13(OxidaR1)	16.9	4.27846	43	0	1	3	1662.7	3.25018	1370	1370	14.0132	MS2	8/140
	TILSSVTHNGK	16	1	CID		16.87	1.35997	38	0	1	3	1156.63	2.36278	2308	2308	17.3651	MS2	9/96
	GEHFPYEQEIK	3	1	CID		16.84	3.5772	42	0	1	3	1376.65	2.36503	2874	2874	19.3869	MS2	6/100
	GFKDLDLDTPSIEK	3	1	CID		16.58	3.47592	41	0	1	3	1577.81	3.54902	3685	3685	22.1305	MS2	6/144
	EmVTSLFcK	3	1	CID	M2(OxidaR1) C8(CarbaR1)	16.55	3.08284	41	0	1	2	1130.52	2.47843	3534	3534	21.6316	MS2	5/72
	QHPcLVEFcK	5	1	CID	C4(CarbaR1) C9(CarbaR1)	16.53	3.47503	41	0	1	3	1317.61	1.91458	2770	2770	19.0361	MS2	10/90
	LYSAVcALGNHR	4	1	CID	C6(CarbaR1)	16.28	3.77868	42	0	1	3	1360.68	4.09384	2723	2723	18.8635	MS2	12/92
	DLTSSDTFK	5	1	CID		15.59	2.36582	39	0	1	2	1013.48	2.20022	2749	2749	18.9543	MS2	6/76
	IQPLmKPYK	4	1	CID	M5(OxidaR1)	14.79	2.07766	37	0	1	2	1133.64	2.13644	1877	1877	15.87	MS2	6/80
	DLDLDTPSIEKR	3	1	CID		14.74	4.98067	41	0	1	3	1401.72	1.90084	3218	3218	20.5345	MS2	9/108
	SEPEKAEGEDGEKEEK	3	1	CID		14.67	8.80448	44	0	1	3	1790.8	3.41543	748	748	10.6205	MS2	8/170
	DITMWLSK	4	1	CID		14.62	3.66025	40	0.285086	2	2	993.509	2.01571	4777	4777	26.1069	MS2	6/68
	VFYQHPNLmR	10	1	CID	M9(OxidaR1)	14.62	4.49032	41	0	1	2	1320.65	1.68968	2382	2382	17.5885	MS2	20/86
	TQWEKPQVK	6	1	CID		14.29	4.02742	40	0	1	3	1143.62	2.13122	1691	1691	15.1908	MS2	9/84
	LANKEESEKERPEEQAPR	3	1	CID		14.1	9.69306	43	0	1	4	2140.07	4.02601	992	992	12.46	MS2	18/184
	VAHALcSHVDEPQLLYAIENK	4	1	CID	C6(CarbaR1)	13.98	10.6425	44	0.446775	4	4	2407.21	2.55741	3965	3965	23.0631	MS2	7/200
	DLPNRTEDPSDPER	2	1	CID		13.15	11.1481	43	0.118042	2	2	1640.75	3.29083	1844	1844	15.7502	MS2	6/148
	DLPnRTEDPSDPER	2	1	CID	N4(DeamiR1)	12.78	11.375	43	0.226392	5	3	1641.74	0.713696	2019	2019	16.3219	MS2	4/148
	SIYVER	3	1	CID		12.74	2.10183	35	0	1	2	766.411	1.47394	1834	1834	15.7038	MS2	4/48
	KEVDGmGTSEIK	5	1	CID	M6(OxidaR1)	12.27	9.53424	42	0	1	3	1309.63	2.23428	1119	1119	13.0129	MS2	8/126
	IDKDKETPKPEFNNHK	4	1	CID		11.49	12.9462	42	0.34753	4	4	1939.99	4.17448	1080	1080	12.8488	MS2	12/164
	MLDYLK	8	1	CID		11.46	6.86988	39	0	1	2	782.413	1.29017	3366	3366	21.0346	MS2	7/40
gi124430578	36.57	246	4966	564458	3427.78	ryanodine receptor 2, cardiac [Mus musculus]
	Sequence	# Proteins	# Protein Groups	Activation Type	Modifications	IonScore	Exp Value	Identity High	Δ Score	Rank	Charge	MH+ [Da]	ΔM [ppm]	First Scan	Last Scan	RT [min]	MSOrder	Ions Matched	Annotation
	ATNASGTSEQSEAALISTR	7	2	CID		111.64	1.92999e-09	44	0	1	2	1893.92	2.85091	2841	2841	19.2714	MS2	15/208
	TEQASEYVTSSEPIVHR	2	2	CID		98.01	4.69947e-08	44	0	1	2	1932.93	0.768291	2793	2793	19.1047	MS2	11/178
	QLSEVPTAGSELIDSR	4	2	CID		92.06	1.14441e-07	42	0	1	2	1701.87	3.24864	3760	3760	22.3806	MS2	14/174
	DHEVSALDTAISAVK	3	2	CID		91.65	9.69103e-08	41	0	1	2	1555.8	2.81856	3946	3946	23.0032	MS2	13/134
	KLASGNVEVLTQSK	4	2	CID		89.62	8.07666e-08	38	0	1	2	1473.83	1.70372	2411	2411	17.7036	MS2	11/148
	LNLAPTVTSELEQR	4	2	CID		86.41	2.35645e-07	40	0	1	2	1570.85	2.41356	4148	4148	23.7426	MS2	12/140
	LASGNVEVLTQSK	4	2	CID		85.81	2.8932e-07	40	0	1	2	1345.73	1.70302	2846	2846	19.2881	MS2	10/130
	mNSEEPASmILPVESK	4	2	CID	M1(OxidaR1) M9(OxidaR1)	84.58	9.50787e-07	44	0	1	2	1793.83	1.41299	3314	3314	20.8671	MS2	25/172
	LGAAPLDTDHTSETR	1	1	CID		83.3	9.62131e-07	43	0	1	2	1583.77	3.39548	2102	2102	16.5933	MS2	12/126
	KTQAESYcYTcK	3	2	CID	C8(CarbaR1) C11(CarbaR1)	81.8	1.2279e-06	42	0	1	2	1538.66	2.93294	1477	1477	14.42	MS2	9/126
	VESPHGEETDGHSLTQEGNLELEK	4	2	CID		80.04	4.65741e-06	46	0	1	3	2635.22	4.60455	2688	2688	18.7139	MS2	30/242
	AVLDSQEATAHK	4	2	CID		78.03	1.79591e-06	40	0	1	2	1269.65	3.73103	1440	1440	14.2793	MS2	10/110
	EKEVQEWVFSEGEK	4	2	CID		72.98	1.23056e-05	43	0	1	2	1723.82	2.30845	3575	3575	21.7639	MS2	8/152
	AKEELEQNAQGK	4	2	CID		72.95	7.96482e-06	41	0	1	2	1344.68	3.0631	903	903	11.9443	MS2	10/114
	EVLSQGSESFEHIR	3	2	CID		70.91	1.73667e-05	43	0	1	2	1617.79	2.92915	2949	2949	19.64	MS2	11/142
	SLVTEQGLPAEK	4	2	CID		69.88	1.15138e-05	40	0	1	2	1271.69	2.47181	2885	2885	19.4273	MS2	9/120
	YTLIDYNLSPGSGK	3	2	CID		69.8	1.68116e-05	42	0	1	2	1527.77	2.17446	4134	4134	23.6989	MS2	10/138
	LDESFYGPEKDDSK	3	2	CID		69.58	2.30772e-05	43	0	1	2	1629.73	2.81919	2622	2622	18.4621	MS2	12/134
	GSFSSTPELGHTSPLLLK	1	1	CID		67.02	2.6137e-05	41	0	1	2	1870.99	3.81728	3877	3877	22.7822	MS2	12/158
	STVEESSEEATK	3	2	CID		66.43	3.50593e-05	41	0	1	2	1296.58	1.63341	1170	1170	13.2227	MS2	9/108
	TYADSNLNVPSSTEHAFPSSAR	2	2	CID		66.07	9.42716e-05	45	0	1	3	2351.09	3.67975	3182	3182	20.404	MS2	25/238
	VQLGEFLENLQEK	3	2	CID		65.68	3.55435e-05	41	0	1	2	1546.82	4.13392	4989	4989	27.1927	MS2	9/132
	SSISQDLK	4	2	CID		64.64	3.04908e-05	39	0	1	2	877.464	1.8928	1946	1946	16.0845	MS2	7/72
	DEVLTDPSLASPVEHPGLK	4	2	CID		63.71	7.64375e-05	42	0	1	2	2004.03	5.47185	3727	3727	22.2564	MS2	11/170
	EDSGITWETNSSR	4	2	CID		63.35	8.48238e-05	42	0	1	2	1481.65	2.28419	2919	2919	19.5392	MS2	10/124
	KPGTGQLESSESTDLmSEK	4	2	CID	M16(OxidaR1)	62.25	0.000172236	44	0	1	2	2039.95	3.9412	2061	2061	16.4648	MS2	26/208
	KLAQSPEEDKVR	2	2	CID		62.02	5.81268e-05	39	0	1	3	1399.76	2.73724	1076	1076	12.834	MS2	14/118
	TASNTPPITGAIYK	4	2	CID		60.36	0.00011386	40	0	1	2	1433.77	2.51751	3140	3140	20.275	MS2	17/140
	VESPHGEETDGHSLTQEGNLELEK	4	2	CID		60.14	0.000456833	46	0	1	4	2635.21	2.57695	2664	2664	18.6172	MS2	15/242
	LPVNSGVEVER	4	2	CID		59.82	7.90598e-05	38	0	1	2	1198.64	2.00962	2590	2590	18.3492	MS2	10/104
	FEPDmEGLEPISTEK	4	2	CID	M5(OxidaR1)	59.53	0.000251608	43	0	1	2	1737.79	2.44706	3481	3481	21.4401	MS2	17/136
	SPGmPLFDVEEGVLSK	4	2	CID	M4(OxidaR1)	58.77	0.000305433	43	0	1	2	1720.85	3.94703	4721	4721	25.9101	MS2	9/148
	ETSPSPLSPEVEHR	4	2	CID		58.04	0.000311324	42	0	1	2	1564.76	3.96645	2289	2289	17.2976	MS2	8/126
	HHLEAVEDVHR	4	2	CID		57.31	0.000295391	42	0	1	3	1341.67	3.1692	1295	1295	13.7486	MS2	9/88
	mSASQEVWDR	3	2	CID	M1(OxidaR1)	57.24	0.000214004	40	0	1	2	1224.53	1.45421	2527	2527	18.1409	MS2	7/96
	VSDNEDLETRPGPSVEK	4	2	CID		57.14	0.000475168	43	0	1	3	1871.9	3.05797	2074	2074	16.5063	MS2	10/182
	KEEPSSDHKETWLSSSDVVDR	4	2	CID		56.21	0.000931239	45	0	1	3	2431.14	7.091	2580	2580	18.3162	MS2	20/236
	LPFKPSVSQNATR	4	2	CID		56.14	0.000257084	40	0	1	2	1444.79	1.89884	2412	2412	17.7059	MS2	10/126
	LEVEAVSVSDVK	4	2	CID		56.07	0.000297101	40	0	1	2	1274.69	1.82524	3393	3393	21.1181	MS2	9/104
	IAETEQNKVEPDELLPR	1	1	CID		55.27	0.000627913	43	0	1	2	1981.03	5.94938	3387	3387	21.0989	MS2	8/170
	YSVLSDLGDEPK	4	2	CID		55.13	0.000497182	42	0	1	2	1322.65	3.19106	3838	3838	22.6382	MS2	15/104
	VSDNEDLETRPGPSVEK	4	2	CID		54.17	0.000935241	43	0	1	2	1871.9	3.5597	2089	2089	16.5523	MS2	18/182
	SLAIQKPDDR	4	2	CID		54.12	0.000306321	38	0	1	2	1142.62	1.74036	1784	1784	15.516	MS2	7/98
	LTFLSNEDVLK	4	2	CID		53.85	0.000365324	39	0	1	2	1278.7	3.62813	4374	4374	24.5376	MS2	16/102
	ESccIFEDLEPDR	3	2	CID	C3(CarbaR1) C4(CarbaR1)	53.79	0.000729532	42	0	1	2	1669.69	4.33837	4458	4458	24.822	MS2	9/118
	DNTWmLEKPDGLVNQHEDR	1	1	CID	M5(OxidaR1)	53.76	0.00165282	45	0	1	3	2313.06	5.12936	3321	3321	20.8886	MS2	17/212
	LGRDEVLTDPSLASPVEHPGLK	4	2	CID		53.45	0.000569338	41	0	1	3	2330.24	2.89996	3434	3434	21.2855	MS2	23/232
	LGIcTSSAVR	7	2	CID	C4(CarbaR1)	53.34	0.0004894	40	0	1	2	1063.56	2.01298	2521	2521	18.1228	MS2	9/76
	GTVPAEVNIAEKPAVHSLPEVTVK	4	2	CID		53.29	0.000220108	36	0	1	3	2485.37	4.32625	3492	3492	21.4852	MS2	23/256
	LDESFYGPEK	3	2	CID		53.2	0.000657398	41	0	1	2	1184.55	1.71235	3043	3043	19.9362	MS2	6/86
	EPILPTQmTFTPER	4	2	CID	M8(OxidaR1)	53.06	0.000927574	42	0	1	2	1675.84	3.2107	3813	3813	22.5465	MS2	10/142
	EQELTSEGEPR	3	2	CID		53.03	0.000728189	41	0	1	2	1274.59	3.07556	1765	1765	15.4575	MS2	9/114
	QLSEVPTAGSELIDSR	4	2	CID		53.02	0.000911213	42	0	1	3	1701.87	1.16	3773	3773	22.4223	MS2	18/174
	ETWLSSSDVVDR	4	2	CID		52.87	0.000816712	41	0	1	2	1393.66	2.20739	3800	3800	22.5071	MS2	8/108
	RTLHEGQAVEVPDESSSSADKPELGVK	4	2	CID		52.87	0.00155854	44	0	1	4	2865.42	-0.105243	2453	2453	17.8829	MS2	31/302
	EELIPLQFYGTLPK	4	2	CID		51.96	0.000467726	38	0	1	2	1647.9	3.33419	5166	5166	28.4123	MS2	10/138
	GSLSDLGEDR	4	2	CID		51.32	0.00095079	41	0	1	2	1048.49	2.12208	2550	2550	18.215	MS2	8/86
	KPGTGQLESSESTDLmSEK	4	2	CID	M16(OxidaR1)	50.23	0.00281585	44	0	1	3	2039.95	3.19534	2037	2037	16.3929	MS2	11/208
	DTLETIVR	4	2	CID		49.48	0.00144394	41	0	1	2	946.523	2.50448	3325	3325	20.903	MS2	7/64
	GKDSSISLEPDLSNGGSNIVPQR	4	2	CID		49.31	0.00297093	44	0	1	3	2370.19	4.0274	3614	3614	21.8989	MS2	23/246
	VGILLDYTNQR	6	2	CID		49.21	0.00113952	39	0	1	2	1291.7	2.89544	4088	4088	23.523	MS2	6/88
	KLPVPASAPLETASFDLPIEQK	4	2	CID		48.84	0.000670719	37	0	1	3	2351.29	7.1916	4665	4665	25.6622	MS2	20/236
	SPDSENVVSDDLAPTLLALR	1	1	CID		48.73	0.00233975	42	0	1	3	2112.09	4.02139	5186	5186	28.5567	MS2	14/208
	VKESLISPK	4	2	CID		48.14	0.0010397	38	0	1	2	1000.61	1.68401	1739	1739	15.3537	MS2	7/86
	ENEAVGELQR	4	2	CID		47.46	0.00217342	40	0	1	2	1144.56	2.95216	2124	2124	16.6785	MS2	7/100
	NQETSKAPVSGEK	4	2	CID		47.31	0.00273562	41	0	1	2	1374.69	3.12321	824	824	11.3896	MS2	9/138
	AGALGQGETSWYmHcSEPQR	6	2	CID	M13(OxidaR1) C15(CarbaR1)	47.23	0.00689381	45	0	1	3	2280.98	4.51071	2930	2930	19.5752	MS2	18/198
	KLAQSPEEDKVR	2	2	CID		47	0.00189251	39	0	1	2	1399.76	3.33052	1103	1103	12.9238	MS2	9/118
	TSLFSHEEQK	4	2	CID		46.7	0.00282639	41	0	1	2	1205.58	1.49306	1925	1925	16.0139	MS2	8/88
	SLGIEPVKPIGTEPGPSILEK	4	2	CID		46.48	0.000746686	35	0	1	3	2161.21	3.2966	4086	4086	23.518	MS2	19/224
	LPFKPSVSQNATR	4	2	CID		46.18	0.00255088	40	0	1	3	1444.79	2.83144	2384	2384	17.5979	MS2	12/126
	GPAELQR	4	2	CID		45.75	0.000937906	35	0	1	2	770.417	1.46849	1215	1215	13.4182	MS2	6/50
	GKDSSISLEPDLSNGGSnIVPQR	4	2	CID	N18(DeamiR1)	45.4	0.00762682	44	0	1	3	2371.18	6.40756	3698	3698	22.1717	MS2	17/246
	VQLGEFLENLQEK	3	2	CID		45.05	0.00415925	41	0	1	3	1546.81	3.69322	4995	4995	27.2332	MS2	9/132
	SPGmPLFDVEEGVLSKR	4	2	CID	M4(OxidaR1)	44.69	0.00677383	42	0	1	3	1876.95	5.16954	4330	4330	24.3911	MS2	15/158
	HLGTPPTQPSAVEPQTLVLGTSVEHTVK	1	1	CID		44.67	0.00290014	39	0	1	4	2923.56	8.94077	3722	3722	22.2437	MS2	11/300
	TEQASEYVTSSEPIVHR	2	2	CID		44.52	0.0105531	44	0	1	3	1932.93	2.15865	2765	2765	19.0194	MS2	15/178
	QEImAPLELR	4	2	CID	M4(OxidaR1)	44.27	0.00416759	40	0	1	2	1215.64	2.24335	3628	3628	21.9461	MS2	7/102
	mSASQEVWDRTEDQSAR	3	2	CID	M1(OxidaR1)	44.03	0.0124303	44	0	1	3	2011.88	3.5053	2562	2562	18.258	MS2	9/178
	AAETQPHPQEEGK	4	2	CID		43.45	0.00695632	41	0	1	2	1421.67	2.40505	820	820	11.3457	MS2	8/128
	SSIGTYDK	4	2	CID		43.34	0.00243773	37	0	1	2	870.422	1.7444	1481	1481	14.4462	MS2	6/68
	LPFKPSVSqNATR	4	2	CID	Q9(DeamiR1)	42.76	0.00647249	40	0	1	3	1445.78	2.64812	2517	2517	18.1087	MS2	9/126
	QSVLISK	4	2	CID		42.74	0.00376467	38	0	1	2	774.474	1.79118	1887	1887	15.9033	MS2	6/68
	DEGHAPEPIVHR	4	2	CID		42.51	0.00881406	41	0	1	3	1356.67	3.39765	1551	1551	14.6927	MS2	6/100
	LPFKPSVSQnATR	4	2	CID	N10(DeamiR1)	42.43	0.00698347	40	0.00771749	2	3	1445.78	2.64812	2517	2517	18.1087	MS2	9/126
	GKDSSISLEPDLSnGGSNIVPQR	4	2	CID	N14(DeamiR1)	42.4	0.0152175	44	0.0660793	2	3	2371.18	6.40756	3698	3698	22.1717	MS2	16/246
	LAQSPEEDKVR	2	2	CID		41.82	0.00755978	40	0	1	2	1271.66	2.10911	1276	1276	13.6542	MS2	15/104
	SAQSAFTR	4	2	CID		41.78	0.00456655	38	0	1	2	867.434	1.82212	1486	1486	14.4628	MS2	6/78
	RHsDTDDGPGmYFEK	4	2	CID	S3(PhospR1) M11(OxidaR1)	39.99	0.0175203	42	0	1	3	1850.71	2.17628	2543	2543	18.1941	MS2	10/162
	RHSDTDDGPGmYFEK	4	2	CID	M11(OxidaR1)	39.94	0.0238624	43	0	1	3	1770.74	4.14481	2230	2230	17.0891	MS2	9/162
	mEPPSIPATmVLER	2	2	CID	M1(OxidaR1) M10(OxidaR1)	39.78	0.0218808	43	0	1	2	1602.79	2.28873	3641	3641	21.9864	MS2	9/126
	QAEETSSPVPGSFLSGEQELIK	4	2	CID		39.2	0.0336153	44	0	1	3	2333.16	5.21871	4688	4688	25.7441	MS2	11/242
	VGmEEAQNmAPLHITESQR	4	2	CID	M3(OxidaR1) M9(OxidaR1)	38.94	0.0432904	45	0	1	3	2173.01	4.42216	2449	2449	17.8675	MS2	8/194
	KLASGNVEVLTQSK	4	2	CID		38.81	0.00991022	38	0	1	3	1473.83	2.69735	2402	2402	17.6698	MS2	13/148
	GEEHAPEPIVHR	4	2	CID		38.71	0.0198649	41	0	1	3	1370.68	3.37265	1441	1441	14.2816	MS2	14/98
	AKEELEqNAQGK	4	2	CID	Q7(DeamiR1)	38.17	0.0263509	42	0	1	2	1345.66	-0.233014	1018	1018	12.5834	MS2	7/114
	NDTADQEENLSLPQmmPQQPADESK	4	2	CID	M15(OxidaR1) M16(OxidaR1)	37.56	0.0873345	46	0	1	3	2848.23	7.72983	3025	3025	19.884	MS2	8/284
	GEEHAPEPIVHR	4	2	CID		37.45	0.0265513	41	0	1	2	1370.68	3.29454	1465	1465	14.3717	MS2	8/98
	mNsEEPASmILPVESK	4	2	CID	M1(OxidaR1) S3(PhospR1) M9(OxidaR1)	37.39	0.0481144	44	0	1	2	1873.8	0.421018	3942	3942	22.9887	MS2	15/172
	DHEVSALDTAISAVK	3	2	CID		36.91	0.0296288	41	0	1	3	1555.8	3.59858	3937	3937	22.9767	MS2	13/134
	VNLPPNDNYFFYVR	7	2	CID		36.7	0.0471528	43	0	1	2	1757.87	4.19071	4816	4816	26.3165	MS2	7/128
	QKPEVSSPSmWNISAR	1	1	CID	M10(OxidaR1)	36.13	0.0600433	43	0	1	3	1832.9	3.0317	2940	2940	19.6085	MS2	10/170
	GKDSSISLEPDLSNGGSNIVPqR	4	2	CID	Q22(DeamiR1)	36.06	0.0655154	44	0.205727	3	3	2371.18	6.40756	3698	3698	22.1717	MS2	15/246
	EESSPcRPVFEDLSLLPSADK	1	1	CID	C6(CarbaR1)	35.84	0.106136	46	0	1	3	2376.14	5.92324	4678	4678	25.7101	MS2	11/226
	LAQsPEEDKVR	2	2	CID	S4(PhospR1)	35.22	0.0504269	42	0	1	2	1351.63	2.58199	1490	1490	14.4773	MS2	8/104
	AKEELEQnAQGK	4	2	CID	N8(DeamiR1)	35.15	0.0528196	42	0.0791197	2	2	1345.66	-0.233014	1018	1018	12.5834	MS2	13/114
	IAETEQNKVEPDELLPR	1	1	CID		34.8	0.0537426	42	0	1	3	1981.03	2.88418	3334	3334	20.9333	MS2	17/170
	EGEPTGHmETLDEAAmQQK	4	2	CID	M8(OxidaR1) M16(OxidaR1)	34.8	0.107237	45	0	1	3	2133.91	3.92421	1947	1947	16.0869	MS2	10/172
	KQETWSDRPTVHTFQTSK	4	2	CID		34.26	0.0973992	44	0	1	3	2176.08	2.7965	2233	2233	17.1034	MS2	20/198
	EEEHVPELESIVHR	2	1	CID		34.05	0.0910281	43	0	1	3	1702.84	2.81904	3249	3249	20.661	MS2	18/122
	ITSLKENETK	1	1	CID		33.8	0.0342458	39	0	1	2	1162.63	2.27329	1055	1055	12.7302	MS2	9/96
	TIDDmPQFKPR	4	2	CID	M5(OxidaR1)	33.24	0.0662516	41	0	1	2	1363.67	3.03953	2216	2216	17.0392	MS2	6/94
	KEPILPTQmTFTPER	4	2	CID	M9(OxidaR1)	33.23	0.0762913	42	0	1	3	1803.93	2.95381	3104	3104	20.1689	MS2	14/164
	NEPEVAKPHSPPEETSISGPK	4	2	CID		32.63	0.141815	44	0	1	3	2230.1	2.0819	2015	2015	16.3127	MS2	9/232
	KEPILPTQmTFTPER	4	2	CID	M9(OxidaR1)	32.08	0.10484	42	0	1	2	1803.93	1.62449	3151	3151	20.3063	MS2	10/164
	LEmQNEEmmK	4	2	CID	M3(OxidaR1) M8(OxidaR1) M9(OxidaR1)	32.02	0.0697773	40	0	1	2	1330.54	3.48797	887	887	11.8547	MS2	7/94
	AKEELEQNAQGK	4	2	CID		31.93	0.101279	41	0	1	3	1344.68	2.46982	898	898	11.9272	MS2	10/114
	TSLFSHEEQKK	4	2	CID		31.86	0.0948445	41	0	1	2	1333.68	2.34825	1392	1392	14.1056	MS2	7/98
	KENLEQPKPFVTTER	4	2	CID		31.75	0.0836432	40	0	1	3	1815.96	2.72037	2225	2225	17.0723	MS2	15/164
	ELPAASSGR	4	2	CID		30.89	0.0448087	37	0	1	2	887.46	1.7762	1261	1261	13.61	MS2	7/76
	LTFLSnEDVLK	4	2	CID	N6(DeamiR1)	30.66	0.0979275	40	0	1	2	1279.68	3.13964	4611	4611	25.4505	MS2	7/102
	SKLEVPDRK	4	2	CID		30.62	0.075339	39	0	1	2	1071.62	1.24966	1171	1171	13.225	MS2	11/90
	DEEFSVTSKPAGLSEDQK	4	2	CID		30.35	0.257397	44	0	1	3	1966.93	2.69066	2960	2960	19.6783	MS2	13/184
	VLAQYDEK	4	2	CID		30.29	0.0939615	40	0	1	2	965.496	2.20901	1810	1810	15.6026	MS2	11/66
	RHSDtDDGPGmYFEK	4	2	CID	T5(PhospR1) M11(OxidaR1)	29.73	0.186012	42	0.256564	2	3	1850.71	2.17628	2543	2543	18.1941	MS2	9/162
	KEPILPTQmTFTPER	4	2	CID	M9(OxidaR1)	29.57	0.187362	42	0	1	2	1803.93	1.86863	3160	3160	20.3327	MS2	10/164
	QIFPTTPK	4	2	CID		28.58	0.174662	41	0	1	2	931.526	1.57245	2802	2802	19.1352	MS2	7/72
	DQQRGsFSSTPELGHTSPLLLK	1	1	CID	S6(PhospR1)	27.93	0.510414	45	0	1	3	2478.21	8.55842	3988	3988	23.1368	MS2	17/240
	TLHEGQAVEVPDESSSSADKPELGVK	4	2	CID		27.68	0.567528	45	0	1	4	2709.33	5.06749	2740	2740	18.9227	MS2	15/282
	NQETSKAPVSGEK	4	2	CID		27.66	0.250752	41	0	1	3	1374.69	2.62149	816	816	11.3161	MS2	6/138
	AKEELEQNAQGK	4	2	CID		27.22	0.299585	41	0	1	3	1344.68	2.92758	941	941	12.1817	MS2	7/114
	EKAVLDSQEATAHK	4	2	CID		27.01	0.285562	41	0	1	3	1526.78	3.01892	1206	1206	13.3867	MS2	14/148
	mEPPSIPATmVLER	2	2	CID	M1(OxidaR1) M10(OxidaR1)	26.96	0.43285	43	0	1	3	1602.79	3.0077	3669	3669	22.0759	MS2	14/126
	VLAqYDEK	4	2	CID	Q4(DeamiR1)	26.2	0.230168	39	0	1	2	966.48	1.96466	1989	1989	16.2279	MS2	6/66
	LTFLSNEDVLKQPK	4	2	CID		26.1	0.159924	38	0	1	3	1631.9	2.73902	3806	3806	22.5257	MS2	7/132
	SQDQTPEPR	4	2	CID		25.97	0.235984	39	0	1	2	1057.49	2.29036	905	905	11.9593	MS2	7/90
	EEEHAPEPESIVHR	4	2	CID		25.95	0.54885	43	0	1	3	1658.78	3.65147	2075	2075	16.5089	MS2	9/122
	ATNASGTSEQSEAALISTR	7	2	CID		25.69	0.751051	44	0	1	3	1893.92	1.8609	2838	2838	19.2548	MS2	10/208
	LGAAPLDTDHTSETR	1	1	CID		25.06	0.615045	42	0	1	3	1583.77	1.91719	2079	2079	16.5178	MS2	11/126
	LQYLEEK	4	2	CID		24.88	0.211307	38	0	1	2	922.49	1.80343	2494	2494	18.0264	MS2	5/60
	SPGmPLFDVEEGVLSK	4	2	CID	M4(OxidaR1)	24.72	0.791951	43	0	1	3	1720.85	5.39842	4746	4746	25.9824	MS2	17/148
	KITSLKENETK	1	1	CID		24.56	0.186871	37	0	1	2	1290.73	1.78571	906	906	11.9615	MS2	8/114
	RKPETSFWEK	4	2	CID		24.11	0.455883	40	0	1	3	1307.68	2.37911	2082	2082	16.5301	MS2	9/100
	LPNVPGSGmK	4	2	CID	M9(OxidaR1)	24.08	0.401198	40	0	1	2	1015.53	2.07138	2165	2165	16.8339	MS2	4/86
	AVLDSqEATAHK	4	2	CID	Q6(DeamiR1)	24	0.523511	41	0	1	2	1270.63	2.99839	1630	1630	14.9851	MS2	6/110
	AKEELEQNAqGK	4	2	CID	Q10(DeamiR1)	23.88	0.707612	42	0.374378	3	2	1345.66	-0.233014	1018	1018	12.5834	MS2	12/114
	SLAIQKPDDR	4	2	CID		23.86	0.325219	38	0	1	3	1142.62	1.91002	1769	1769	15.4716	MS2	7/98
	KEEPSSDHKETWLSSSDVVDR	4	2	CID		23.79	1.58671	45	0	1	4	2431.14	4.94132	2557	2557	18.2409	MS2	8/236
	TGDHKLPLK	4	2	CID		23.78	0.141971	35	0	1	2	1008.59	1.61241	1090	1090	12.883	MS2	7/76
	ETSPSPLSPEVEHR	4	2	CID		23.63	0.859435	42	0	1	3	1564.76	3.95301	2293	2293	17.3121	MS2	5/126
	KTQAESYcYTcK	3	2	CID	C8(CarbaR1) C11(CarbaR1)	22.84	0.974212	42	0	1	3	1538.67	3.83502	1469	1469	14.3892	MS2	9/126
	SLVSEmDK	3	2	CID	M6(OxidaR1)	22.38	0.529536	39	0	1	2	924.437	2.66798	1431	1431	14.2481	MS2	3/68
	RLEmQNEEmmKR	4	2	CID	M4(OxidaR1) M9(OxidaR1) M10(OxidaR1)	22.26	1.26971	43	0	1	3	1642.74	3.68814	747	747	10.6179	MS2	10/120
	DSSISLEPDLSnGGSNIVPQR	4	2	CID	N12(DeamiR1)	21.79	1.8499	44	0	1	3	2186.06	3.95108	4305	4305	24.315	MS2	14/206
	KITSLKENETK	1	1	CID		21.61	0.368588	37	0	1	3	1290.73	1.86382	899	899	11.9295	MS2	12/114
	DSSISLEPDLSNGGSnIVPQR	4	2	CID	N16(DeamiR1)	21.57	1.94603	44	0.0100964	2	3	2186.06	3.95108	4305	4305	24.315	MS2	13/206
	ITSLKEnETK	1	1	CID	N7(DeamiR1)	19.88	1.16166	40	0	1	2	1163.62	1.66273	1240	1240	13.541	MS2	4/96
	DQQRGSFsSTPELGHTSPLLLK	1	1	CID	S8(PhospR1)	19.6	3.47474	45	0.298246	2	3	2478.21	8.55842	3988	3988	23.1368	MS2	21/240
	DQQRGSFSsTPELGHTSPLLLK	1	1	CID	S9(PhospR1)	19.19	3.81876	45	0.312925	3	3	2478.21	8.55842	3988	3988	23.1368	MS2	21/240
	DSSISLEPDLSNGGSNIVPqR	4	2	CID	Q20(DeamiR1)	19.13	3.4131	44	0.122074	3	3	2186.06	3.95108	4305	4305	24.315	MS2	13/206
	DQQRGSFSStPELGHTSPLLLK	1	1	CID	T10(PhospR1)	19.05	3.94387	45	0.317938	4	3	2478.21	8.55842	3988	3988	23.1368	MS2	8/240
	AVLDSQEATAHK	4	2	CID		18.86	1.48674	40	0	1	3	1269.65	3.38189	1435	1435	14.2624	MS2	5/110
	NEPEVAKPHSPPEETSISGPK	4	2	CID		17.95	4.16203	44	0	1	4	2230.1	4.9371	2005	2005	16.2796	MS2	9/232
	DLYEGAGGEK	1	1	CID		17.91	1.13994	38	0	1	2	1038.48	2.11845	2100	2100	16.5887	MS2	8/88
	AAETQPHPQEEGK	4	2	CID		17.84	2.73459	42	0	1	3	1421.67	3.30713	812	812	11.2721	MS2	7/128
	TSLFSHEEQKK	4	2	CID		17.69	2.37621	41	0	1	3	1333.68	2.88412	1390	1390	14.1012	MS2	8/98
	TLALDRR	4	2	CID		17.51	1.14435	38	0	1	2	844.502	1.54114	1512	1512	14.5652	MS2	5/58
	SELGSGLPLPSmSTSEVLRPEPK	1	1	CID	M12(OxidaR1)	16.73	4.17324	42	0	1	3	2427.25	4.74694	3921	3921	22.928	MS2	6/224
	GSFSSTPELGHTSPLLLK	1	1	CID		16.03	3.07334	40	0	1	3	1870.99	3.55969	3872	3872	22.7653	MS2	11/158
	GPAELqR	4	2	CID	Q6(DeamiR1)	15.88	0.835361	35	0	1	2	771.401	1.59035	1420	1420	14.2129	MS2	4/50
	LPPEPEK	4	2	CID		15.39	1.1158	35	0	1	2	809.442	1.6729	1461	1461	14.3554	MS2	7/52
	RTLHEGQAVEVPDESSSSADKPELGVK	4	2	CID		15.15	8.88218	44	0.435123	5	5	2865.43	5.67965	2465	2465	17.9331	MS2	15/302
	FEPDmEGLEPISTEK	4	2	CID	M5(OxidaR1)	14.86	7.37599	43	0.00734803	2	3	1737.79	2.31155	3505	3505	21.5376	MS2	7/136
	LDESFYGPEKDDSK	3	2	CID		14.61	7.24743	43	0	1	3	1629.73	2.62264	2606	2606	18.4004	MS2	9/134
	DNTWmLEKPDGLVNQHEDR	1	1	CID	M5(OxidaR1)	13.9	16.0223	45	0	1	4	2313.06	5.11591	3284	3284	20.7824	MS2	14/212
	EEEHVPELESIVHR	2	1	CID		13.87	9.60493	43	0	1	4	1702.84	-0.307196	3242	3242	20.6325	MS2	8/122
	ESLISPK	4	2	CID		13.24	2.56328	37	0.2991	5	2	773.442	1.25565	2128	2128	16.6925	MS2	4/56
	LEmQNEEmmKR	4	2	CID	M3(OxidaR1) M8(OxidaR1) M9(OxidaR1)	13.17	8.30155	42	0	1	3	1486.64	3.73392	788	788	11.0669	MS2	3/104
	AQSFEEVKK	4	2	CID		12.9	5.49018	40	0	1	2	1065.56	2.67696	1251	1251	13.5771	MS2	3/84
	LAQSPEEDKVR	2	2	CID		12.36	6.71073	40	0	1	3	1271.66	2.98067	1256	1256	13.594	MS2	10/104
	SQDqTPEPR	4	2	CID	Q4(DeamiR1)	12.33	5.61691	39	0	1	2	1058.48	2.65636	1028	1028	12.6185	MS2	6/90
	ITSLKENETK	1	1	CID		12.1	5.06533	39	0	1	3	1162.63	2.0157	1049	1049	12.711	MS2	4/96
	GSFSSTPELGHTsPLLLK	1	1	CID	S13(PhospR1)	12.1	15.9821	44	0	2	3	1950.96	3.97153	4227	4227	24.0048	MS2	5/158
	GSFSSTPELGHtSPLLLK	1	1	CID	T12(PhospR1)	12.1	15.9821	44	0	1	3	1950.96	3.97153	4227	4227	24.0048	MS2	5/158
	AVPAIEPK	4	2	CID		11.12	1.10107	31	0	1	2	824.49	2.2955	2123	2123	16.6764	MS2	3/56
	QHSPEGEGLR	5	2	CID		11.1	8.67068	40	0.477401	4	2	1109.54	2.59704	970	970	12.3255	MS2	4/98
	TQASLEPEAEDLVPPPTSGWEK	4	2	CID		10.78	26.4301	45	0.131346	3	3	2381.16	6.67356	4452	4452	24.8027	MS2	14/248
	FNEGVHPAFALEKPGR	6	2	CID		10.44	13.2023	41	0	1	4	1768.92	4.11366	2954	2954	19.6574	MS2	10/166
gi45774102	42.7	188	3604	397534	3008.8	stretch-responsive fibronectin protein type 3 [Mus musculus]
